# Supplementary material for: Identification and Functional Divergence Analysis of WOX Gene Family in Paper Mulberry
Source: Int J Mol Sci. 2017 Aug 16;18(8):1782. doi: 10.3390/ijms18081782 (PMC5578171; doi:10.3390/ijms18081782)
Supplement: Supplementary file 1 [file ijms-18-01782-s001.zip]

Archive with 3 entries (3 files):
- ijms-212119-supplementary-v6.pdf
- Table S6.xlsx
- Table S7.xlsx
