# Supplementary material for: Identification and Functional Divergence Analysis of WOX Gene Family in Paper Mulberry
Source: Int J Mol Sci. 2017 Aug 16;18(8):1782. doi: 10.3390/ijms18081782 (PMC5578171; doi:10.3390/ijms18081782)
Supplement: Supplementary file 1 [file ijms-18-01782-s001.zip › Table S6.xlsx]

## Sheet: Protein
The accessions and sequences of WOX proteins used in Figure 2.
Species	Number of WOX Gene	Gene Accessions	Protein Sequences	Animo Acid Length
Ostreococcus_lucimarinus	1	>OsLuWOX	MPHNAATVTRPGEGKAPPRGAAVHMTERQLYAFRQQIAAYAHICQQLLQITTVSATQQTPRQREARYEVPGSAGAHAGANASAQAFAAMAASGTANAQQRKTYEEGQRVGRGEDKGVRGPRWSGTPDQYKILEDLFLAGEQPPVRARLTEITKRLQEHGPIQEHNVYNWFQNRRSREKKRLAEERASNDAALDNQPLASRYGVGER	206
Physcomitrella patens	3	>Pp3c15_20000V3	MTKSVPLTSLIHGYAILRTDLDTLEPLQGIHWKSSRLIENRQSNGMESESRLGRMMDMTPLGSGLQGQPVPGGAALGLGPSLENSLPQPMYTRGSGQVMTEEQLETLRRQISVYATICQQLVEMHKASVSQQASLPGILASGQIVSMDHLTGTPPHKSTARQRWTPSQHQLQILEKLFEQGSGTPNKQRIKEITAELSQHGAISETNVYNWFQNRKARAKRKQQLVTPRDGESEADTDVESPKEKRTRQEGEQNQDESGGVGDTNGGGNSDGAGNGVPEQRAANFDQQDAASSALLHSQTDTKPDISSFNRSAGFDPHNVSQGIPPMMS	329
		>Pp3c9_13640V3	MESNGMEPESRLGRMMDMSPIGSGLRGQPVSGGAMLGVGPSLENPLPQPMYTRGSGQVMTEEQLETLRRQISVYATICQQLVEMHKASVSQQASLPGILAGGQIVSMDQMTGTPTHKSTARQRWTPSQHQLQILEKLFEQGSGTPNKVRIKEITAELSQHGAISETNVYNWFQNRKARAKRKQQLVTPKDGESEADSDGESPKEKRTRQKGDQNQDESVGIGDPHGGGSFDGAGNGVPEQKAVNSDQQDATSSALLHPQADTKPDISSFNRGAGFDPYNMPQGIPPMMS	289
		>Pp3c26_8569V3	MACEQRASTNPPTRSRWSANQQQLQNLESIFEQGNGNTPNKARIKDITIELNQFGHISETNVYNWFQNRKARAKRKLQQRVGRTRRLSCTATGSTCKMRSGEAEISGDVQPYLPDAKRLKAVGPQSQSATGSAATPASALDAGSSIAAAEIDTELRSRPALMPLTSITPLTMPLTVTRVEAIEETLGGGAEHWHDQGLPVLLPPSLHGETSFIDYYRFRK	220
Selaginella moellendorffii	8	>SmWOX8	QVMTEEQLETLRRQISVYATICQQLVEMHKATISHQHTYNGLLLGHQSPAIQDSSPMLLGIHHKPTSRQRWTPSQNQLRILERLFKQGNGTPNRQRIKEITSELSQHGQISETNVYNWFQNRKARAKRKQRHNNATPSTTTTSSQHKDAESEVETDGDHSPEEKRSKV	168
		>SmWOX7	TTRQRWAPSQAQVKLLESLYDVGMGTPHKQRVREITAELSQLGPVNESNVYNWFQNRKARTRRR	64
		>SmWOX2	RPRWKPTPVQISILEYIFENSDLLPGDKDITIITDGLRLYGPVEEVNVFYWFQNRRARAKRTANQEHHPKVRNFDPAKTLEPFEKL	86
		>SmWOX5	MRRCEQQAASSPASSESDQIDQERDINTELLELKALHMHHRSRRKHIEISSVPAPPAPTRPAQQRWRPNSQQLGILEEFYAKGTPPSQENVTEIAELIGHHGPVDESKVYYWFQNKKSREKRKRRRIEEANAASGASASSSPAAASATAAFQQDLSSSAPSASASASSGSEQLHHPAAQSYAAAQIVIDGGVVSIIDDKSPFDLVGHFGDGAALFDPALGRIVPTNERGVTLEPLESRAYTLVWPIPLAHEASQLGSFANLEDPPWSL	268
		>SmWOX9	MEESHYQQQQQQQQQQALQELPPAVVKVRWKPNEEQLRMLVRLFEEEGDSINKQRIKEIAVDLARQGDVTEANVHNWFHNRKARAKRKQ	89
		>SmWOX1	PHERWLPNREQLAVLEDLYSKGTMPSQENIAEIVDLVDHDHGPVSESKVYFWFQNKKARER	61
		>SmWOX3-2	MPRSKQQASRASSVSDQIDQERREMRLEIKALHVHHRSQRNNINISSEPAPPRPVGVQQRWEPNSYQLQILEEFYAKATPPSPENIANIAELVGQVDHSKVYYWFSNKKSREKRKRRRLEEAGASASSSPAFSAIATTAAASSGSEQSHHQSYADQIVNDGSFLPDACLFETNVTLEQPRIVIRLWPWSSSSIVALAVDLDIDNMQQASKAAIIFATDDLHVFACTVGKWKLDDYRNVLLSSTFWPKI	248
		>SmWOX3-1	MDSLPTASCSTPSVGRRSYGRRWIANEVTWLELNCHLLKGRSEVFICGVFTGSPQRSFSLLFSPPASLDRMPRRKQQASRASSVSDQIDQERREMRLEIKALHVHHRSQRNNTNISSEPAPPRPVGVQQRWEPNSYQLQILEEFYAKATPPSPENIANIAELVGQVDHSKVYYWFSNKKSREKRKRRRLEEAAASASSSPAFSAIATTAAASSGSEQSHHQSYADQIVNDGSFLPDACLFETNVTLEQPRIIPSHEEESPLQLSLGWSFANLDEHWEFSVLIDRTLRLSPLGKWKLDDYRNVILSSTFWPKI	312
Picea abies	18	>MA_9427942g0010	VVSRARIRVPTAMPQPATTRWNPTPEQLMILEEMYRGGIRTPNADQIQQITAHLALYGKIEGKNVFYWFQNHKARDRQKLRRKMESKQEPKRSTFEDESALDINNGWRLSTLDSRDECGNSFNCGSVEEFDCEIDTVHEISRRARPLKTLELFPTCSGL	159
		>MA_33318g0010	MNDIKGSGVVSRARIRVPTAMPQPATTRWNPTPEQLMILEEMYRGGIRTPNADQIQQITAHLALYGKIEGKNVFYWFQNHKARDRQKLRRKMESKQEPKRSTFEDESALDINNGWRLSTLDSRDECGNSFNCGSVEEFDCEIDTVHEISRRARPLKTLELFPTCSGL	167
		>MA_121643g0010	MANINSVANMPFTCENGGCNKRFRPLVPKLTLSPSSTAPMANAVWSTQQSHDPYNQLQQAFCSASSGNSVSVSAAACFLEPKISRLDGKADENSNQRNQIDRLIKGDQQNMKEEQAESCAVQSQPTASGTRWNPTPDQIRILEMFYKGGMRTPNAEQIEHITAQLRQYGKIEGKNVFYWFQNHKARERQKQKRNSSMQQVAATAAKKTPTTIIADNPNELHKPNSNGTYSLYNLPFTTMSEDSRLMFASSSLLALPCSKGLATSLAQVSVDVRTPATTGAKRDGLEVLKRSSHGPPQVQMNDEGSPSKNSMIWDSINSSGEGIITNLALSQVAADMPVNVNSCKRKNRLWQVMTPNEELGLHTESSSESICLQTSSDPINPSEYTDEEDHRELQTLQLF…	477
		>MA_74653g0010	MMITAQPASGSRWNPTAEQVTILKELYRGGMRTPTAEQIQQISSQLKRYGKIEGKNVFYWFQNHKARERQKRRRYTIITDMLQQKPESDHWRREEAEDSSSSSQFGSLLCGNIELDAPDNSSVLYASKTGSRNGTNRSLQGRFSQQFHYNTCHMQLDKNDPREEGEDDRDQMETLQLFPVQGQAGSVKSEKENCSSCSGNDHNYCSSDNISYSENNSGIRDPLELCLSSCVNETNNNSIMWDFFAGH	247
		>MA_8832398g0010	MSTRWNPTKEQIELLEAMYSQGIRTPSADQIEQIASRLGMYGNIEGKNVFYWFQNHKARERQRQKQERGVFSNQFLQPPSFSGASHTHTEVLPPQQQSAMAMPKVGSTLTLKEQKTYTFQHSQDSLCEPQTLELFPLHPTGIAEYRSEPVSAFGFQSSVRNRTMNENIDEQNNASSGGGHFHNFFHFIPQHPGK	194
		>MA_1910g0010	MNPNKHWPSMFKVKPSTSHNQWHETSNSSAISGERPSYEGSTSENEERSPPEPKPRWNPKPEQLRILESVFNSGMVNPPRDEIKRIRAQLQEFGQVGDANVFYWFQNRKSRTKQRQRHFLSEESSKCSAEKTRTDQSKAIMDIANTTAISLHNTGESYSSAVPAAPFSAHQEHYRVQMNGEMSNDQCSYMQAVAAAAARGGIYNEGTCTDTARTIFSCLHQNLPLA	226
		>MA_747816g0010	MTGALCLQLYLAVVAAADLKKCSAFLRFEVGTLSENEERNPPEPKPRWNPKPEQIRILESIFNSGMVNPPRDEIKRITAQLQEFGQLADANVFYWFQNKKSRTKQKQRQLQSAESSKSSAEISRTDQSKAIMEVANITDNSLQNSGESYFSIVPAAPFPAHQEHYHVQVNEEISNDRCNYMQTVAAAAARGGIFNEGAGEDFIYGRSISVLINDIPVEVPVGPINVRAIFGENAVLLHSTGHLVLVNEWGFTLECLQHGQKYYVI	265
		>MA_8850184g0010	TSSGNEERSQPETKPRWNPKPEQIRILESIFNSGMTHPPRDEIKRITAQLQEFGQVGDANIFYWFQNRKSRTKQRQRYLQSAESSKSSAEKSSTDQSKAIMDVADTTTNSLRNTSETYSSVVPATPFSAHQEHYHLLMNGKMSIDQCSYMQTVAAAA	157
		>MA_10344604g0010	MNLKEHWPSMFKVKPSTSNNQWHESLNSSAISGQRPSYEGTSSGNEERSQPETKPRWNPKPEQIRILESIFNSGMTHPPRDEIKKITAQLQEFGQVGDANIFYWFQNRKSRTKQRQRYLQSAESSKSSAEKSSTDQSKAIMDVADTTTNSLRNTSETYSSVVPATPFSAHQEHYHLLMNGKMSIDQCSYMQTVAAAAAGEIFNEGICTDTTRTIFSYIRLNMPLA	225
		>MA_124915g0010	MFMKSKSSTSPGNQLPETSNSSAMRLPYFEAGVLSHNYVREKETSKPKTNSRWHPKPEQIRILEAIFNSGMVNPPREEIKIIRAQLEKFGQVGDVNVFYWFQNRKARSKRKQQLQYAQMSKCGAKGARTTSSTASTSATSTSTSQSKPITIGNQPRSSSAVPVSSSSGNHYDLQVNQEMSNTQCSNMQAVTTGSNGILNEGGVWEDSISNADPLISVIINDIPMEVPKGPINFRALFGDDALLLHSSGQLVLVNEWGFTLEGLEHGATYFNLS	273
		>MA_59896g0010	MFMKKSSTSPDNPLPEMLNSSAMTLPYSEGASSHNYVLERARNPPKPRTRWIPKSEQIGILEAIFNSGMVNPPREEIRRIRAQLEKFGEVGEASVYYWFQNRKSKVKRRQRQLQAVQRSKSNAETGIPSSTSSTASTSTSTSVKSKPMTDLSNSRAANNIQNNIGDQFYSSAELDTSFAGHDYDLQAMYDEMSNYNELSNMQAIGAAHDYDLQAMYDEMANYNEISNMQAIGTAVAAGGQGISNEGTGVVQDSVINPNPLITVFINDNPIQVPMGPINVRAFFGDNVLLFRSSGEFVTVNEWGFTSEGLEHGAKYFL	317
		>MA_129591g0010	MSSIPGRETRRWSPTREQLRILETIYNGGNQTPKPEQIQVIAAELRRHGTVAGINVFYWFKNRKARERRKTRSILEGHAAANSSGFSSFQPNDNFSSRLLNSNGEEDESKFSNCIEVYDFLLNSDAAAAEAGVEVESSLQTLQLFPPSCNESIAYRNH	158
		>MA_42637g0010	MAEGQSIRRRTGWNPSTEQIALLEAMYSEGMNSPKAHQIEQITSRLRMYGNIKKRNVYYWFQNHKARIRRRQKLERVASINQFHQPHSSAGTSLTDGISQVQQQSAVVMPERQVTADDNEPPTLELFPLHPTGIAEYKSEPVNSLGLQRSVCNTDENIDEENNARSGRGHSHNFFYFIPQNPGM	184
		>MA_116716g0010	MEMISPSSTEDVQGIGTGGVGSDHPLGFAMQGVMTEPQLETLRRQISAVVEQENQMHGLMLGQAIGFDSVMGMAGQKVTARQRWTPSQVQLQILEKMFDQGKGTPSKQKIKEITAELSQHAPISETNVYNWFQNRRARTKRKQQNVLSNSGESEMENSLEASKEKKVKMDENIVQETQVMRQSSVAFQGYEGVPKQHNADTQQCRSAVSFSSQASSNALIDFARNACFEQGFHETRNGPLTGFDESMENGNRLSTGEGYITI	262
		>MA_10432361g0010	MLYDQPVTGPGCRPSTRQRWAPGQKQLQILERLYADGNGIPNRHKIREITSELSQHGPISESNVYNWFQNRKARAKRKQQRLPQKEGESEDNSDGESSREKKHKIDDEFYKEDAGYSEKNADACENRHGIFLMGSGQAEARPQIHDRNHDMSNIGLRHVDTDGHVFEKNYGVFNQKTHANDQQQFDSTRENVSSSLLCFQTEADLNSDTLLERTGNAAIVSNENDQQGSRVMTVLVDGKQVEVSAGVVDVRRTFGGTAELLDSHGHVVPTNGMGMTFHPLHGSESYTLRR	290
		>MA_161092g0010	MLYDQPVTGPGCRPSTRQRWAPGQKQLQILERLYADGNGIPNRHKIREITSELSQHGPISESNVYNWFQNRKARAKRKQQRLPQKEGESEDNSDGESSREKKHKIDDEFYKEDAGYSEKNADACENRHGIFLMGSGQAEARPQIHDRNHDMSNIGLRHVDTDGHVFEKNYGVFNQKTHANDQQQFDSTRENVSSSLLCFQTEADLNSDTLLERTGNAAIVSNENDQQGSRVMTVLVDGKQVEVSAGVVDVRRTFGGTAELLDSHGHVVPTNGMGMTFHPLHGSESYTLRR	290
		>MA_8044496g0010	MLYDQPVTGPGCRPSTRQRWAPGQKQLQILERLYADGNGIPNRHKIREITSELSQHGPISESNVYNWFQNRKARAKRKQQRLPQKEGESEDNSDGESSREKKHKIDDEFYKEDAGYSEKNADACENRHGIFLMGSGQAEARPQIHDRNHDMSNIGLRHVDTDGHVFEKNYGVFNQKTHANDQQQFDSTRENVSSSLLCFQTEADLNSDTLLERTGNAAIVSNENDQQGSRVMTVLVDGKQVEVSAGVVDVRRTFGGTAELLDSHGHVVPTNGMGMTFHPLHGSESYTLRR	290
		>MA_10234279g0010	MKVRHYKETKGVRLDQSHGGIQNQSRFESFNSGLVNPPIDEIKRITTQLQEFGEVGEANVFYWFQNRKSRTKQRQRQIQAEERAKSSAVRTTMNVGNNTTANSLHNNGESSSAAVPAASFYTHQDHCYHRVQVNEEMNIDQSSYMQAPGNESNKDSIYGPSITVFINEIPVELPVGPINLKAVFGENAILLHSSGQPVLVNEWGYTLQGLLQGAMYYLI	219
		>MA_128969g0010	MYDSGMVNPRREDIRRIRAQLEEFGEVGEASVFYWFQNRKSKIKRRQRQQATLRSKSGTKTGTLSSCSSSTSTTTTSSSVQSKHISALASSPLNSMHNNIENQPLSSSAVPVSTFAGHQYDLQVNEEMTNDEMGTNQYSYMQAIGAAATAGDGGVLNEVTGGVQKESIISANPLITVFINGVPTEIPKGPINFRAFFGDDSLLIHSSGKSVSVNEWGYTSESLEHGAAYLLI	232
Amborella trichopoda	9	>AmTr00051.5	MATAWEAMNVQQAAETRWEHEASTVRCKRLRPLTLSLSTPAATPSSESNSGIATPTFIRCPPRKAAEAAQQQQATAEAMPQAQVGSTRWNPTQEQIAILEMLYRGGMRTPNAQQIEHITAQLGRYGKIEGKNVFYWFQNHKARERQKQKRTSGALTLGLTTTTTIAAASSTAKGEGEGCFFKRKCRSWALQSLDLEEEERSRFQADKTLELFPLHPEAKEER	222
		>AmTr00023.118	MPQAVSTRWCPTAEQLMILEEMYRGGIRTPNALQIQHITTHLSYYGKIEGKNVFYWFQNHKARDRQKLRRKMIKQQQQLPTPQHEAASFSLTQIPPRFYEEQCRSIGFMCMLPKPEVEAPTAQMDSAPRYRALETLDLFPVRSTGIKEEKPRSTALHVSTSSS	163
		>AmTr00029.349	MEEGLSEFCIKGGVKCGRWNPTTEQVRVLTDLFRAGLRTPTAEQIQRISSQLSFYGKIESKNVFYWFQNHKARERQKRRRVSVEKQQPVHREEKQQLMAACMFPSFPCKQKKLQ	114
		>AmTr00012.85	MDALAPTISAEAEANGPPSPGTAAVSSRWNPTKEQIEVLEGLYRQGIRTPTAEQIQQITRRLRVYGHIEGKNVFYWFQNHKARQRQKQRQDSLLRANHRIPNVVCNPFYVSQSGLGMYPQFQRVMVPGGTTKRFNVGNNMEKGHETEGPSGNWGHHETLQLFPVHPTGILEDRYNLPHTNLSSSPSSSSSTSSSSPSSSIVFGNYASFSGVNLEGNVEDCTEQPFFDFFSDHRFA	235
		>AmTr00010.77	MGCSDSSSLNMSESSSSYSSGTVRRLRPLIPKPHLFPNASSSTSSPSCSTFLGHSQGDKYFTHNLPGGSDQGRRDAGAQPTSSRWNPTPEQLRTLEEMYRRGTRTPTADQIQYITGQLRRYGKIEGKNVFYWFQNHKARERQKRRRRIEAAMELGSCICREFESQDKKEQDSFGRRWGGLELSKNWAPAPTSCCTMRTTEGGGLEREEEWVQLPTFTITGNTTAPKFQSTYAELFGERNASQRSGFDVREDREGEVETLQLFPLTSDSVIQAKSNAATIAPNQQSPCNFFEFLPLKN	297
		>AmTr00021.149	MASSNRHWPSMFKSKPCNQWQHDINSPLICQKPPFTAEERSPEPKPRWNPKPEQIRILEAIFNSGMVNPPREEIRRIRAQLQEYGQVGDANVFYWFQNRKSRSKHKHKQLHQSSAKPATPSPPTVPNQNYQPTPQSSQTPNSSSSSSEKSEASPVQLGSIKPGATVNVMEGLNAANSPTCSVNQVAYLGSQPEPSPLFFQTESGCEMSAFSELANMLQQQEKMKMGHIAMNDILNGVGEGTANSNGCSGGGGRVTVFINEMAFEVGAGGRVNVREAFGEAMLIHSSGHPVPTNEWGFTLQPLQHGHFYYLVPYLPYYQTLTLILPIVSLHHVSYHGEKKKKAIFFY	346
		>AmTr00405.1	MDHSDNCPGNNNNSGSGSGSGTKSGYMCRQSNSRWIPTAEQIRILRELYYSNGVRSPTAEQIQRISARLRQYGKIEGKNVFYWFQNHKARERQKKRLTVDLAVQRAAATSGGLPPGVLNVSHIAGSTCGSVLMESSLMDCCSTSALENHNGRKERANGDMIVERERSAPGKETLQLFPMHHSPQNDDTIADDYFFNDEEEKPVCMASLELTLNSFDRVYHPDSDFRSHSS	230
		>AmTr00119.79	MDEQRGHGGGQNPAAQPERAEPVRSRWTPKPEQILILESIFNSGMVNPPKDETVRIRKLLERFGAVGDANVFYWFQNRRSRSRRRQRQLQSTAPAAAAGRPGGSTTAATQGAHMINQGGAIHYGFPYNSTTTTTTPSLSSSSSLSSSSSLSSSSLSSSSSPSSSFGGGFGESSSLGFGGLELMSMTENLDLGGMDQNQLVSPIIDAAASSSVQYQSGLIPVFINGIPSQMPSGALDIKGLFGEGVALVHSTGEAIPVNEFGISLQSLQAGENYFLVTLNP	280
		>AmTr00044.164	MRLGNLYCDPSIANGIHKITARQRWTPSQMQLQILESIFDQGNGTPSKQKIKEITSELTQHGPISETNVYNWFQNRRARSKRKQQVHFSSNAESEVETETESPKEKKAKLDNINSHENQTSRVEDLCFQSPEVSSDGQSMDQLPNKTKCGLQSNDSSKCLNGFGHISFYENVVSNSNPRVDHLMGHMEDAGSYDPFHTGDGYDM	204
Oryza sativa. ssp. Japonica	14	>OsWUS	MDHMQQQQRQQVGGGGGEEVAGRGGVPVCRPSGTRWTPTTEQIKILRELYYSCGIRSPNSEQIQRIAAMLRQYGRIEGKNVFYWFQNHKARERQKKRLTTLDVTTTTAAAADADASHLAVLSLSPTAAGATAPSFPGFYVGNGGAVQTDQANVVNWDCTAMAAEKTFLQDYMGVSGVGCAAGAAPTPWAMTTTTREPETLPLFPVVFVGGDGAHRHAVHGGFPSNFQRWGSAAATSNTITVQQHLQQHNFYSSSSSQLHSQDGPAAGTSLELTLSSYYCSCSPYPAGSM	289
		>OsWOX1	MPQTPSTRWCPTPEQLMILEEMYRSGVRTPNAAEIQQITAHLAYYGRIEGKNVFYWFQNHKARERQRLRRRLCARHQQQPSPPSSTVPPAPTAAAAGAVVQVHPAVMQLHHHHHHHHPYAAAAAAQSHHLQQQQQQQAEWPAAVDYCSTASASASATAADMAIPPCCRPLKTLELFPTKSTSGGLKEDCCSSSKSSSCSTSTN	203
		>OsWOX2	MAPAVQQQQSGGGGGSTGAAAVGSTTRWCPTPEQLMMLEEMYRGGLRTPNAAQIQQITAHLSTYGRIEGKNVFYWFQNHKARDRQKLRRRLCISHHLLSCAHYYHHHLAAAAAVVPPPQLLPPLHPSSSSSSCGGGLIDHANSLLSPTSATTPTSAAAAAAAAAYTTSYYYPFTAAAAPPPPRTSPAASPLFHYNQGGGGVVLPAAEAIGRSSSSSDYSLGKLVDNFGVALEETFPAQPQQPATTMAMTAVVDTTAVAAAAGGFCRPLKTLDLFPGGLKEEQHDVV	286
		>OsWOX3	MPQTPSTRWCPTPEQLMILEEMYRSGVRTPNAAEIQQITAHLAYYGRIEGKNVFYWFQNHKARERQRLRRRLCARHQQQPSPPSSTVPPAPTAAAAGAVVQVHPAVMQLHHHHHHHHPYAAAAAAQSHHLQQQQQQQAEWPAAVDYCSTASASASATAADMAIPPCCRPLKTLELFPTKSTSGGLKEDCCSSSKSSSCSTSTN	203
		>OsWOX4	MRLHHLHVAYLDHKASSSSSSPAPPSISPSSIPGSAAFPAFSFKCLRPLAPKISLPEPRKMIAPPDFVVPRARNASKLLNYTVQVPAAGTTRWNPSAEQIKVLEMLYRGGMRTPNSVQIERITEELGKYGRIEGKNVFYWFQNHKARERQKQKRAALLTLSTLDPSLLPATANETKEAPEKKEKDVEDGLASCKRRCKAWGDGAGDGDAVVATEAAGGCTDEVTLELFPLHPQGKA	236
		>OsWOX5	MEALSGRVGVKCGRWNPTAEQVKVLTELFRAGLRTPSTEQIQRISTHLSAFGKVESKNVFYWFQNHKARERHHHKKRRRGASSPDSGSNDDDGRAAAHEGDADLVLQPPESKREARSYGHHHRLMTCYVRDVVETEAMWERPTREVETLELFPLKSYDLEVDKVRYVRGGGGEQCREISFFDVAAGRDPPLELRLCSFGL	200
		>OsWOX6	MEGSSNSPDRQSSGGSPPEERGGGGSGGGGGRSAAGEPVRSRWTPKPEQILILESIFNSGMVNPPKDETVRIRKLLERFGAVGDANVFYWFQNRRSRSRRRQRQMQAAAAAAAAAASSSSPSANTSPAAASAATVQVGLPPGAVVHTMAMGGSACQYEQQASSSSSSGSTGGSSLGLFAHGAGASGAGGYLQASCGASASASSALAPGLMGDVVDSGGSDDLFAISRQMGFVGSPRCSPASSPATPSSAATAAQQQFYSCQLPAATITVFINGVPMEMPRGPIDLRAMFGQDVMLVHSTGALLPVNDYGILMQSLQIGESYFLVARPP	328
		>OsWOX7	MASSNRHWPSMFRSKHATQPWQTQPDMAGSPPSLLSGSSAGSAGGGGYSLKSSPFSSVGEERVPDPKPRWNPRPEQIRILEAIFNSGMVNPPRDEIPRIRMQLQEYGQVGDANVFYWFQNRKSRSKNKLRSGGTGRAGLGLGGNRASAPAAAHREAVAPSFTPPPPILPAPQPVQPQQQLVSPVAAPTSSSSSSSDRSSGSSKPARATSTQAMSVTTAMDLLSPLAAACHQQMLYQGQPLESPPAPAPKVHGIVPHDEPVFLQWPQSPCLSAVDLGAAILGGQYMHLPVPAPQPPSSPGAAGMFWGLCNDVQAPNNTGHKSCAWSAGLGQHWCGSADQLGLGKSSAASIATVSRPEEAHDVDATKHGLLQYGFGITTPQVHVDVTSSAAGVLPPVPSSP…	533
		>OsWOX8	MEWDKAKASSGEAVDDRGGGEGGLGYVKVMTDEQMEVLRKQISIYATICEQLVEMHRALTAQQDSIAGMRLGNLYCDPLMVPGGHKITARQRWTPTPMQLQILENIFDQGNGTPSKQKIKDITAELSQHGQISETNVYNWFQNRRARSKRKQAALPNNNAESEAEADEESPTDKKPKSDRPLHQNIAMRDHNSERISEMHHFDTEHEQIRRMMYASNDSSSRSSGSLGQMSFYDNVMSNPRIDHFLGKVESPGSFPHMRSGESFDMY	267
		>OsWOX9	METTTTTLGGGGGGRAGGFSDPPSPLSPPLSPASAAAAALANARWTPTKEQIAVLEGLYRQGLRTPTAEQIQQITARLREHGHIEGKNVFYWFQNHKARQRQKQKQQSFDYFSKLFRRPPPLPVLHRPLARPFPLAMAPTAMPPPPPPPATTTTAACNAGGVMFRTPSFMPVATNNASYYPQQQTPLLYPGMEVCPHDKSTAQPPATTTMYLQAPPSSAHLAAAAGRGAAEAEGHGRRGGGAGGRETLQLFPLQPTFVLPDHKPLRAGSACAAVSPTTPSASASFSWESESSDSPSSEAPPFYDFFGVHSGGR	313
		>OsWOX10	MDRTATASWEVMSRRGEQQQQLMMQAPASHNGGSGGGEPARSRWAPKPEQILILESIFNSGMVNPAKDETARIRRLLERFGAVRDANVFYWFQNRRSRSRRRARQLQQACGAALHQLPSAAAAAGAGGGGDYYHHHHQPSSSPFLMHGGGGGGVVTSTTAAPAVAASGHFLADEVDGGGDDDLFAISRQMGLMARHGGGDHHYSSYADSDATQLSYQPTGTIQVFINGVAYDVPSGGALDMAGTFGRDAMLVHSSGEVLPVDEHGVLINSLQMGECYYLVSKSI	284
		>OsWOX11	MDGGHSPDRHAAAAAGEPVRSRWTPKPEQILILESIFNSGMVNPPKDETVRIRKLLERFGAVGDANVFYWFQNRRSRSRRRQRQLQAQAQAAAAAASSGSPPTASSGGLAPGHAGSPASSLGMFAHGAAGYSSSSSSSWPSSPPSVGMMMGDVDYGGGGDDLFAISRQMGYMDGGGGSSSSAAAGQHQQQQLYYSCQPATMTVFINGVATEVPRGPIDLRSMFGQDVMLVHSTGALLPANEYGILLHSLQMGESYFLVTRSS	262
		>OsWOX12	MASPNRHWPSMFRSNLACNIQQQQQPDMNGNGSSSSSFLLSPPTAATTGNGKPSLLSSGCEEGTRNPEPKPRWNPRPEQIRILEGIFNSGMVNPPRDEIRRIRLQLQEYGQVGDANVFYWFQNRKSRTKNKLRAAGHHHHHGRAAALPRASAPPSTNIVLPSAAAAAPLTPPRRHLLAATSSSSSSSDRSSGSSKSVKPAAAALLTSAAIDLFSPAPAPTTQLPACQLYYHSHPTPLARDDQLITSPESSSLLLQWPASQYMPATELGGVLGSSSHTQTPAAITTHPSTISPSVLLGLCNEALGQHQQETMDDMMITCSNPSKVFDHHSMDDMSCTDAVSAVNRDDEKARLGLLHYGIGVTAAANPAPHHHHHHHHLASPVHDAVSAADASTAAMILPF…	515
		>OsWOX13	MMALGVPPPPSRAYVSGPLRDDDTFGGDRVRRRRRWLKEQCPAIIVHGGGRRGGVGHRALAAGVSKMRLPALNAATHRIPSTSPLSIPQTLTITRDPPYPMLPRSHGHRTGGGGFSLKSSPFSSVGEERVPDPKPRRNPRPEQIRILEAIFNSGMVNPPRDEIPRIRMQLQEYGQVGDANVFYWFQNRKSRSKNKLRSGGTGRAGLGLGGNRASEPPAAATAHREAVAPSFTPPPILPPQPVQPQQQLVSPVAAPTSLSSSSSDRSSGSSKPARATLTQAMSVTAAMDLLSPLRRSARPRQEQRHV	306
Brachypodium distachyon	13	>Bradi4g45325.1	MPQTPSTRWCPTPEQLMILEEMYRSGVRTPNAAEIQQITAHLAYYGRIEGKNVFYWFQNHKARERQRLRRRLCARHQQQPPASSPSPVTPPPPNASAGAVNVMHPAVMQLHHHHHHHPYATTTTCSFMPPQGYSHQQQQDAGGAVPVSGLEFPAAGGGKAHQQQQEWTTQQQQQMMMMENSNNINAGGSSGAGGMTPPPWPCCRPLRTLELFPTKSTGGGLRDECSSSKSSSCSTSTN	238
		>Bradi2g37650.1	MPAAAAVAAVSSAAATGTTRWCPTAEQLMVLEEMYRGGLRTPNASQIQQITAHLAHYGRIEGKNVFYWFQNHKARDRQKLRRRLCMTHHLLSCAAAAAAVQQAQHHHYYAAAAAAGQFLGGPAGGGAGHPMAQQQQQQYYSAASAMACPAGGFDQHHYQLLPASPMAAACYPAQLQPSSRCAGGVSPVPAPAQPNQFLQYQQQGGGSPEFSLGRLGSFGVVVDQEEADTCRSGYDYQQQLAAARMEAAETTSFCRPPLKTLELFPGASVKDEQLA	275
		>Bradi5g24080.1	MRLQHLHVAYLENKKAASSSSSALSPSQTPSTFPFAFQCLRPLAPKISLPEPRTKAPEFGRVRTAASKLLACTVQVAAGGTTRWNPSTEQIKVLEALYRGGMRTPNAAQIERITEELGRHGRIEGKNVFYWFQNHKARERQKQKRAALLTLATAGTGLDDSSDSPPPPPETTTTTKDGAEKMEAAACADVDVTTSCKRRCKAWGDGGHGGAAETEGGGAADDVTLELFPLRPQGKA	236
		>Bradi2g55270.1	MEVLSGRVGVKCGRWNPTAEQVKVLTELFRAGLRTPSTEQIQRISTHLGAFGKVESKNVFYWFQNHKARERHHHKKRRRVASSSSDNSSASNNNDEAADHGRSSAREDLLLQPPESKREARSYNHHRRPIMTYVGYVRDEVEQEVVMWERPTREVETLELFPLKAAYDLEAADRLRYVRGAGEQQCREISFFDVANGRDPPLELRLCSFDI	211
		>Bradi5g25113.1	MDGAAANGGQAAPCRASGTRWTPTAEQVRILRELYYGLGIRSPNAEQIQRIAGRLRQYGRIEGKNVFYWFQNHKARERHKKRLTTIDVSPNNNDSNNNCSNNASILSLSPSSGAAAGLYGAGSNGGGGSAHLQMDANASATCWDVGSNAAMANDRSFMQLLQEQDYMGVRTSTAAMAPTPWPACFPAFSPYQPPPAREPETLPLFPTGGGSSGGHQEIVNGVHGGSYQLLQSNSQQLCWGQQHHHHHQLLLQEQQNYQYSSYSSNNQLMMPTQDAAAAASLELTLSSHYPAGSSM	295
		>Bradi1g63680.2	MEGSSNSPDGGQSSGGSPPEERGRSGGGRGDQPVRSRWTPKPEQILILESIFNSGMVNPPKDETVRIRKLLERFGAVGDANVFYWFQNRRSRSRRRQRQMQAAAAAAAAANNNNTSSAAAASATIGGQLPSAMAIVGGSACQYEQQASSSSSSGSTGGSSSLGLFAHGAAGVSSSGPGAGVGYQQLLQQQQAASCGASLSALANSGLMVGDVGDSGGGDDLFAISRQMGFVDHSPVGSSNSSAAPSTAVQQQQQYFSCQLPTATITVFINGVPMEVPRGPIDLRAMFGQDVVLVHSTGALLPVNDYGILIQSLQMGESYFLVARQT	326
		>Bradi2g46055.1	MASPNRQTWPSMFRSKHASQLWQSQPDMSSSPPSLVSGSTAGRTFKSPFSGPEERNTDPKPRWNPRPEQIRILEALFNSGMANPPRDEIPRIRMKLQEYGPVGDANVFYWFQNRKSRSKNKLLRAAGSGAASRAGAAPARACAPAARQHAAASPYTTPQPKQQQLQAPHVSPTMMAPTSSSSSSSDRSSGSSKPVKPTTAAMDLLSPLAAACHQQMHYQPLGLGLQPATVSAPAATAALEEFVPTATDVEPIFLQYPQGHCLSAGELAAILGAQYMHAPVQQPAPAPASPAGMLLGLCNELAAGPTRSGAWIGAGGLGQHWPSGADQLGLGKSSETFNASAVATDVAHEDATKLGLLHYGFGLSSPPAVNAATTSAPTAVLPLPASSPETGAVTVASAA…	513
		>Bradi1g17420.1	MEGGGQMSSEESSRLIHGGGEAAVRSRWTPKPEQILILESIFNSGMVNPPKDETVRIRKLLQRFGPVADANVFYWFQNRRSRSRRRQRQLQQQAQQLAQAHQAPAALSQSAPVAAQYGGGGYSSSSSSSSTWPPSSPPSAGIMMDGGGGDDLFAISRQMGYGSGSSSSAPAAMAHEQSQMYYGYSYQQQAAGGMNNSMIQVYINGVATEVPRGPVDVRAMFGDDAVLVHAAGGMLPVDDYGVLLHSLQMGESYFLVSRSA	260
		>Bradi3g18800.1	MDHQQHHSQAPTQRAGCGEGAEPAARSRWAPKPEQILILESIFNSGMVNPAKDETARIRRLLERFGAVRDANVFYWFQNRRSRSRRRARQLQHQAQLHQLPSAPHGIMHYGQLSCGGGGVMSPAAAPVASAPAPTAGPHLLADVVGAGDDDLFAIPRQMGLMDHRYTETSQLTYQQPGTIQVFINGAAYDVPSAGPLDLAGTFGHDVMLVHSSGEILPVNEHGVLMKNLQMGECYYMVSRSI	242
		>Bradi2g16444.1	MASSNKHWPSMFRANPACGFEQYQPQSDLMNNDNPHSHGSSPSSLLSGSKPSLLSSGMDQEGRSTETKARWSPRPEQIRILEAIFNAGVVNPPRDEIRRIRARLQEFGPVADANVFYWFQNRKSRTKHKLRQAAASAARASSSSSSPAPAPPVTPPPPRKHLVLGSNNSSSSSSSDRSSGSSSGGGKAASVVKPPSAAMAADLFAPLSGCSQLYYNRHPMLTAAPEPQPAPLTLQWPPPSQSQQQYSYYLPATELGGVVLGSGSGHAHAHAQAPSMASPGAAALLDGALGLTQDSIDGMSSYAAVKGPCDTNGQFSINAAAASVGVSDAMMSAAVFTEEEDKASWLGGGRLLHYASAAATSDVVSTAAPLSVNAAPSSALTDQLVLQELLDAGMIGGGG…	470
		>Bradi2g53390.1	MEWDKATAAAVAVAGEQVDERGGVEALGYVKVMTDEQMEVLRKQISIYATICEQLVEMHRALTAHQDSIAGMRLGNMYCDPLMVHGGHKITARQRWTPTQMQLQILESIFDQGNGTPSKQKIKDITAELSQHGQISETNVYNWFQNRRARSKRKQAASLPNNAESEAEADEESPTEKKPKSDGPLHQNMATRAHNPERISEMHRHLDMEHEQNRGMMYGSNSDNSSKSSGGLGQMSFYANVMSNPRIDQFLGKVETPGSFSQFRPGESFDMYG	273
		>Bradi2g54590.1	MDILQKHGADARNRNNNNQQAPIRLSLSPPGRVPVSPPMSPNSEAALLANARWTPTQEQRELLEGLYRQGLHTPSAEQIQGIAARLRQHGPVEGKNVFYWFQNYKARQRQRQRLQGLAYFDREFRRPMPIPVLHRFPSPPATAPVPLLPAACNRSEANMYRQPSFFPQTPQAAANATAAHYLQTQPPLLYPGFGNAPALSRYQQPAPNSAGGSGTQQLRGMRFPSASGAANASSGSGTRDRETLQLFPLQPTCWQMREKKKKNCSSTGSGSPSPMTPSSSGSASSSFSLEPESPEVPFYDFFGLQSGGRAD	311
		>Bradi1g69185.2	MEVMTDEQMEVLRKQISIYAIICEQLVEMHRALTAHQDSIAGMRLGNLYCDPLMVHGGHKITARQRWTPTQMQLQILESIFDQGNGTPSKQKIKDITAELSQHGQIETNVYNWFQNRRARSKRKQAAFLPNNT	133
Populus trichocarpa	18	>Potri.002G124100.1	MGSMKVHQLARGFWEHEPFLTLGFKRLRPLAPKLANTDHSAASFDLKSFIRPDSGPRNLASSDEKKDSPQGETHPGGTRWNPTQEQIGILEMLYRGGMRTPNGQQIEDITAQLSRYGKIEGKNVFYWFQNHKARERQKQKRNSLGLSHSPRTPSPVTIISLDTRGEVEGEEDSPYKRKCRSWTFECLELEDSRSCREKGDRTLELFPLHPEGR	213
		>Potri.014G025300.1	MGSMKVHQLARGFWEHEPSLTLGCKRLRPLAPKLANTDHSVTSFDLKSFIRPDSGPRKLASSDEKKDSPQGETHPGGTRWNPTQEQIGILEMLYRGGMRTPNGQQIEDITAQLSRYGKIEGKNVFYWFQNHKARERQKQKRNSLGLSHSPRTPSPITIISLDTRGEVEKDEDSPYKRKCRSWSFECFELEESRSCKEEGDRTLELFPLHPEGR	213
		>Potri.012G047700.1	MWMMGYNDSGDFDMPDSFNDRKLKTLVPRPLPSTNNTSTASGHPCPGSRLHSTDFLALNQYHLGLASMVDQGIREFNTQPVVMSSRWNPTPEQLRTLEELYRRGTRTPSTDQIQDITAQLRRYGRIEGKNVFYWFQNHKARERQKRRRQMESDSLDDHQQNGHGVEMFERKEPGASMTGYEGEQTRNWAPSTNCSTLSEESVSISKATKAAMAEYYRPDGWIEFDEGEIMQHRRNLIERNATWEMMPFSCPSPTHLLNTISSATATTIATTSASTQGAATVRTMDPTKLMNAHDLNIFIAPYIENGYHGARINHFNNSVINEGGEYCRDGNDESQTLQLFPIRSGGNGNNIERINERETEVSVSATETLNANDFSPCQFFEFLPLRI	387
		>Potri.015G039100.1	MWMMGYNDGGEFNISDSFNGRKLRPLVPRPIPSTNNTPTASSPPCLGSRLHNTDFFALNQYHLASMADQNKREFNTQPVVMSSRWNPTPEQLRTLEDLYRRGTRTPSTDQIQDITAQLRRYGRIEGKNVFYWFQNHKARERQKRRRQMESDSFDGHLQNGHGIEIFERKESEASRTGYEGEQTKNWAPSTNCSTLSEESVSISRATKGAMAEYCRPDGWMQLDEGELQHRRNFIERNATWEMMQLSCPSPTHQRNTISSTSSTTTMSKQGAAAAKLIKAHDLNVFIAPYRENGHHGALINQFNSSVINDGDESRGGTGESQTLQLFPLRSGGDGNNNIESINERESEVSVSAAEALNANNFAPCQFFEFLPLKH	374
		>Potri.010G192100.1	MEERMSGFCITKAGRGGGSGNNCGTGTKCGRWNPTTEQVKLLTDLFRSGLRTPSTDEIQNISTQLSFYGKIESKNVFYWFQNHKARERQKRRRVSVDEKDAMIHFTEINHVNEPERVIETLQLFPLNSFDEAGPEKFRFQANECNEAAAAFSYKFGTEMDHPHLDLRLSFV	171
		>Potri.011G061400.1	MASSNRHWPSLFKSKPCNPHHHQWQHDINPSSLMSTGCHRNPYASVPGCEERSPEPKPRWNPKPEQIRILEAIFNSGMVNPPRDEIRKIRAQLQEYGQVGDANVFYWFQNRKSRSKHKLRNLQNSKQQITPSTTKPVTASLTAPSSLSSSSEKSSPKVSKRTLSLSSPPFIDASNSPNSSVSQTYFQAQNEFVSEPFFFPVQQTGGETVAFTQGFCFSELSNVVHVQDHTVGPCPSLLLSEITNSSASKKANHEERNLKMQPQLSYTATSPVTHSIDLAPPLPLSANTSTVSIQSTISQIQGLGVSGGNERSTVFINDVAFEVAMGPFNVREAFGDDILLIHSSGQPVLTNEWGITLDSLQHGALYYLVPLSISEHI	377
		>Potri.005G114700.1	MEPQQQQHQNQQQPNEDNNGGAKGNFICRQTSTRWTPTTDQIRILKELYYIKGVRSPNGAEIQQISARLRKYGKIEGKNVFYWFQNHKARERQKKRFTNDVPTQQRTTLKPEDYYSYKYSGSNNNPGFSSASSSSNTGAVTVGQADNYGYGSVTMQEKKNWDCSVPAGGESMNNINYGSRGGIYPYSSSYTVFDQDQEAAEKIETLPLFPMHGEDISTSFNINNVNPDFYYSSWYGSDDYGNATTSRTSLELSLYSYNGQQQDY	264
		>Potri.007G012100.1	MEPHQQQPNEDNNGGAKGNFLCRQTSTRWNPTTDQIRILKELYYIKGVRSPNGAEIQQISARLRKYGKIEGKNVFYWFQNHKARERQKKRLTNEVPMQQRTAWKPEDYYSYKYSNSNNNPGFSSASSSANTGVVTVGQTDSHGYGSVTMQEKNSWDCSAPAGGSNGAGSGSMSNINYGSGVDINSHSSSYAVFGQEQEAAAKIETLPLFPMLGEDISSSFNINNINPDFYYSSGCGYGDYGNDTSSRTSLDLSLYSYNGQPQDY	264
		>Potri.004G051600.1	MASSNKHWPSMFKSKPCNPHDHQWQHDINPSSIISTGCHRTPYTSVPGCDERSPEPKPRWNPKPDQIRILEAIFNSGMVNPPRDEIRKIRVQLQEYGQVGDANVFYWFQNRKSRSKHRLRNLQNSKQHSSQQQKITSPTTKPVTANLAAPSSSSSSSEKSSPKGSKRTLSLSSPTFIDASNSPTSSVNKTYFQAHNEFVPEPFFFHSQQTGGGGTGAFAQGFCFSELSNMVHVQDHTVGPCSRLLLSEIMNSSASKKVNHEERNLKMQPQLCYTPVSPVTGSIGLAPPLTPSTDTSTFAFQTTINQIQGLGQSSGTTMLTVFINDVAFEVTMGPFNVREAFGDDVLLIQSSGQPVLTNECGVTLQSLQHGAFYYLVPFSMSEHILKKNGK	390
		>Potri.009G029200.1	MDSDDMDVAGSGGAPGNSRWNPTKEQISMLESFYSQGIRTPSTEMIEQITSRLKAYGHIEGKNVFYWFQNHKARQRQKQKQESMAYINNYLHKVHQPVFAPPCANVVCSPYFPQQSEVMGFCQQHPKMLLPSNFKMRPRSEARTYAFNGYEPAAPYGYHNRITMNKGERTLVTINHKSSSDQATLPLFPLHPTGTLEGATSICPVGSTDPAENSTNTPSSSEITTGIEEHSGDCKPFFDFFYGKDS	246
		>Potri.001G237900.1	MDVSSSGGASVNSRWSPTKEQISMLESFYSQGIRTPSTEMIEQIASRLKAYGHIEGKNVFYWFQNHKARQRQKQKQENMAYINKYLHKAHQPVFAPPCRNVVNSPCYLPKSDIMGLCQQHQNMLLPGNFKRRSRSETISYAFKGYDQEAVLREYHNHITKNKFERSPVTIDKSSSDQETLPLFPLHPTGILEGASPIFSHGSTSAENSINTPISSEITHGIGEHSADHKPFFDFFSEKDPFESSH	245
		>Potri.010G111400.1	MWMINGGDSNEPSMNDFFNPKPNTTTLCTYTTATPLTYVGLKHHLAKTSEQSRGRKLKEQAEATRSSRWNPTAEQLLALEEKYSCGVRTPTTNQIQQITSELRRFGKIEGKNVFYWFQNHKARERQKHRQVQQKHNNTDHESSNKMKESGPRRTVLGVDQTNNLAPHSKCSTDHVEGPVSVNGAAIAESGTHGWSEFEERELQQMKSISLDMHAMWQTMDLSSSTPVHRLTSTMTTTASKFSSLEEHSSLLRPTKTATHANHDGEIREVQTLQLFPLCSDDGNGANGTNNDRNVPIRTINTTFTPSQFFEFLPLKN	316
		>Potri.013G066900.1	MEDNQGQDPNSPSNHATERSEPVRSRWTPKPEQILILESIFNSGMVNPPKDETVRIRKLLEKFGSVGDANVFYWFQNRRSRSRRRQRQMQASLVAGEQTNNQQAQASGGAIQYKGCNTSIGFANSPSFVQSPSSYLVGSSSSYGVVDEDHGGESLYSFSNQMAFQEVEQTSGVTSILYPSETSNLHYQTAGFITVFINGIPTEVPRGPLDIKAMFGQDVVLVHSSGVPVPTNEFGFLMQSLHHGESYFLVIISGA	255
		>Potri.019G040800.1	MEDNQGQDHNSQSNHGTERSEPVRSRWTPKPEQILILESIFNSGMVNPPKNETVRIRKLLEKFGSVGDANVFYWFQNRRSRSRRRQRQMQASGGTSNGFANSPSSYLVGASSSCGVVGEDHGVESLFSFSNQMGFQEFEQTSGVTSIVCPSETSSLHYQTAGFITIFINGVPTEVPRVPLDVKAMFGQDVMLVHSSGVPVPTNEFGFLVQILHHGESYFLVNISAV	226
		>Potri.008G065400.1	MEERMSGFCTTKAGRGGSSGNNYASGTKCGRWNPTIEQGKLLTDLFRSGVRTPSTDEIQNISTRLSFYGKIESKNVFYWFQNHKARERQKRRRVSVDEKDVMIRRDDKFSSARYFTEIGQVNEREQVIETLQLFPLKSFDEVESEKFRLQANECNEAAAAFSYKFGTEMDRPQLDLRLSFL	181
		>Potri.005G101800.1	MDWDNNQENHQDSHQNQRECRNGINGTNVNVNGNGGTNMLYVKVMTDEQLETLRKQIAVYAAICEQLVEMHKTLSAQQDLAGGRLGNLYCDPLMASGGHKITARQRWTPTPVQLQILERIFDQGNGTPSKQKIKEITSELSQHGQISETNVYNWFQNRRARSKRKQLVASSNNAESEVETEVDSLNEKKKPEIFHAQQNPPRAEDLCFQSPEISSELHFLGDDHLTGKMGVPGNYNLYDQAEDYGMAG	248
		>Potri.005G252800.1	MEDGKFQNGGGLGVKVMTDEQMEMLRKQISVYATICEQLVEMHKALSVHQDFAGMRLGNPYFCDPLLSSSVHKIGSRQRWTPKPAQLEILEQIFKQCNATPGRQKIKDITKELAQHGQISETNVYNWFQNRRARSKRKQSALLPNSGESEVETEIEPFKEKKTKPEDNQPDEDATPVSDHMYLHSPDIGIDQLVGKMESPGSCIPYWQLEQYDLFG	216
		>Potri.002G008800.1	MEEGRFQNGGGLGVKVMTDEQMEMLRKQISVYATICEQLVEMHKALSAQQDFAGMGLGNPYCDPLLSSAVHKIGSRQRWTPKPAQLQILEQIFEQCNATPGRQKIKDITRELAQHGQISETNVYNWFQNRRARSKRKQSAVVPNNGESEMETDIESLKEKKTRAEDSQPDENTTPMADHMYFNSPDIGFDQLMGKIESPGSCIPYWQMEQYDLFG	215
Medicago truncatula	19	>Medtr1g019130.1	MKVHQFTRGFWEHEPSLTLGCKRLRPLAPKISSNNTDNSTTNTPSLSFDLKSFIRPETAPRISLSSSDDNKKDPPSPQSQVETHIPGGTRWNPTQEQIGILEMLYRGGMRTPNAQQIEQITVQLSKYGKIEGKNVFYWFQNHKARERQKQKRNSLGLPHSPRTPTTTLVSMSPTFSTITTLDTPKRVQVMERDQEDSPLKKSRSWPFEYLEEKNWSMCKVEEHKTLELFPLHPEGR	236
		>Medtr7g060630.1	MSPPGSSRWSPTTEQLMILEELYRSGIRTPSAVQIQQITTHLSFYGRIEGKNVFYWFQNHKARDRQKLRRKLNKQLQLQQQQQQQQQQQLHVHHCQLNHNNMISNHFVGSTFGYPFGSNAQDFSFFNSPSLLFEGSVSANTSEGEINCKWNGYNNQQSLMEKKDIAFSNYGWTTLMDNVNHEAPSCCTKPLKTLDLFPLTTTRIKD	206
		>Medtr8g107210.1	MWMVGYNEGGEFNMADYPFSGRKLRPLIPRPVPVPTTSPNNTSTITPSLNRIHGGNDLFSQYHHNLQQQASVGDHSKRSELNNNNNPSAAVVVSSRWNPTPEQLRALEELYRRGTRTPSAEQIQQITAQLRKFGKIEGKNVFYWFQNHKARERQKRRRQMESAAAEFDSALEKKDLGASRTVFEVEHTKNWLPSTNSSTSTLHLAEESVSIQRSAAAAKADGWLQFDEAELQQRRNFMERNATWHMMQLTSSCPTASMSTTTTVTTRLMDPKLIKTHELNLFISPHTYKERENAFIHLNTSSTHQNESDQTLQLFPIRNGDHGCTDHHHHHNIIKETQISASAINAPNQFIEFLPLKN	358
		>Medtr4g084550.1	MSDSFCSFLSATSNSNHNSHAPSKITSIVQPYCICTHCNHLLPFNHHLAEQGTSNIMHPQPSSRWSPTPVQLLVLEELYRQGMKTPSAEQIQQIASQLRQFGKIEGKNVFYWFQNHKARERQKRRRLEMEETTEDKKEKEKYVMGNSKKQEGAETGGGVKETKKWATTSNCSEQAEVCNFSCLC	184
		>Medtr4g063735.1	MEGENNNEMNEEGSNGNNSISSSSRWNPTKEQISMLENLYKQGIKTPSAEEIQEITARLRVYGHIEGKNVFYWFQNHKARQRQKQKQESIAYFNRLLHRPQPIYPSPICPNAMRAPYCVPQPQSHEISYYPQNPKVLLPAVGYRRNHAEKVMSNSNGMSNICNSPMVYNENMQQRILNPNYDFGYSNQETLDLFPLHPTGILEGKSTDQVSSIVSVSADSSTDTHSGSSHHEINQDHGYNGNKPFFDFFNNSAGQGS	257
		>Medtr5g021930.1	MEQPQQQQQPQTQQHSPNNGIMGSRQSSTRWTPTTDQIRILKDLYYNNGIRSPSAEQIQRISARLRQYGKIEGKNVFYWFQNHKARERQKKRFTSDVNVVPIIQRAPNNNTIISAANWKPDHHEQQQNINVHTNHSTYNISSAGLSSASCSSAEMVTVGQIGNYGYGSVPMEKSFRECTISAGCSSSQVGSTINPHIGWIGHHVDPYSSAYANLFEKIRPNEEIMEEYDQGQENGSPEIETLPLFPMHGEDIHGGYCNLKSNSSNYGGWYQAEDAGFMYGSRTTSLELSLNSYGCRSPDYAN	302
		>Medtr5g081990.1	MEESMSGFCMKSSGSSNFHGKSGSSSTGTKCGRWNPTTEQVKLLTELFRAGLRTPSTDQIQKISNQLSFYGKIESKNVFYWFQNHKARERQKRRKVSFDDDKDVIVHRDNSMNASTQRFAEMYSEPDRVIETLELFPLNSFGESESEKWSMHANECRENTMFAYTCTMGEQMEHPPLDLRLSFV	184
		>Medtr2g015000.1	MASSNRHWPSMFKSKPCNTHHQWQHDINSSLISSACHRTPYSSGCEERSPEPKPRWNPKPEQIRILEAIFNSGMVNPPREEIRKIRAQLQEYGQVGDANVFYWFQNRKSRSKHKLRHLQNQNKNQNQNQNQNQDQPPQQNPNSLSQISATVPSSSSSSSEKSPPKELIPAKVFSLGFPNINDVVPNSPTASVNQNQTYFQTQNVTTLLPPPQVTAPTTETFFFPVQHHGQGIVLPNNVTSQGFCFSELSNMVPAQSHGQQHHNTGNCTTSFLLSEIMNNHGVNSSKKDQEQDKSVKIMHQIPPHLNICLPPATTTTTVLHPTTSSTITVPSPIISQVQGIGEPGVAAKSVVFINDVAFEVASGPFNVRAAFGDDAVLVHQTGQPVLTNQYGVTLHSLQH…	457
		>Medtr7g025010.1	MTSSNKHWPSMFKKSTNASNQRNSQGLNSSLLTGGDGEERTPEPKPRWNPKPQQIRILEAIFNSGMVNPPREEITKIREQLQEFGQVGDANVFYWFQNRKSRSKQKKRFIHNKKRETQQNSGHQTLTSPPNSSSSSSSGHQKASPDEIVISNNIGFSNANDGMVVFSNSPAVSVNQNQVDAYFQTPTGTDLQLPTPPFFSFPVQNHINEVVPNAMTPPHRFNHLSGFMNYGSENGNSSMVQPLPQQNVDVPLVNHEITMNYGSKSGIASMNHRYDQEKIQEEAMNMIHMYQQDPQLNFGVATTSSNDDESVDLAPLPPTTIGAPDAVPFPIIDHRHQGFGVEDEAEKCMVITKDAAFKVDAGPFNVRASFGDRAVLFDSSGTPVLTDEWGVTLDSLHHG…	590
		>Medtr6g027390.1	MEDQQQNQHVQSQSSNTNNPNNTEKSETVRSRWTPKPEQILILESIFNSGMVNPPKDETVRIRKLLEKFGAVGDANVFYWFQNRRSRSRRRQRQMQAAAQLGGGSTNANPYHQYQCSTNSTSLSLGTALGFGGSSTFTMNSSSCSTYNNNFSGSSSSCAGGVGAGAGVGVGLGLGAGAGGEEGFGGLYLGSTQINLPQMENTSAASSIMQPSDHASNFNYYPGGIGYGGSNVSGVITVFINGVPTEMPRGTAIDMKTMFGEDVILVHSSGVSVPTNEFGFLMQNLQHGESYYLVSKQAQA	300
		>Medtr7g086940.1	MEDKMQHDPPNNTPTQHGSEKTEPVRSRWTPKPEQILILESIFNSGMVNPPKEETIKIRKLLEKFGNVGDANVFYWFQNRRSRSRRRQRQMQQATLDQQRNQMAMMQPQQVVNDGASAIPCDMVQTNPTMVFGGSSSCLNDSSGSSSSSCGGVLSGQQGMDGLFSVSSQMGFLGVDQTLAAPSLLCPSLSPNFNYHSGFGGASTVTGLATVFINGIATEIQAGPLDIKTVFGEDVMLVHSSGVPVPTNEHGILIQSLHHGESYFLVSKSAQV	272
		>Medtr1g115315.1	MVNMMEWQKQQVQNGNVEAMYVKVMTDEQLETLRKQIAVYATICEQLVEMHKTLSAQQDLAGVRLGNLYCDSLMTAGHKITSRQRWTPTPVQLQILERIFDQGNGTPSKEKIKEIATELSQHGQISETNVYNWFQNRRARSKRKMQNGGTSNTESEVETEVDSKDKKTKPEEFHSQQSAALGDENLCFQNQEKCSELQYLNHGSNKTYSVFPSDGGIRSTRNLSGVSLYDEVLSNSRNDYLGGKMEVSGSYNIYQQAEDFNLAG	264
		>Medtr4g088070.1	MAPRKKVHWPSRFIKSTSDEDRNPGPRPRWIPKPEQIRILEAIYNSGMKNPPVDEIKKIREQLQEFGQIGDASVFYWFQNRKSKGKNKKAPYPKKSKRQPIADPALNNSLPQITTPPPNSSSSSSSNNIIGISNINDGTVMVPNSPAISLNQNQDDTYPDTLAETGLQLPTPPFPSFPVENHINERVVLNDMTTLEGSNYFSDFPNMIEPSPQQNVDLPLLNYDNIMNNENENGIYSVHDLFYQENIQEEAMNMMHMHQQDPQFNFGVTTTSSNDDSTDLAPLPPAIDMSAPVDVPFLFTGDQLQGFGEEDGMKKCRVFTTNEVIEVNAGPFNVRESFGNRAVLFDSFSTPVLTDEWGVTLNSLYHGADYYLSDGQLINKRLIAIIAKFNILSSLQLTY…	413
		>Medtr3g115620.1	MEAEHENSGGGGGLYVKVIMTDEQMELLRQQISVYTTISDQLVEMHKSITTQHDLAGLRLGNLYCDPLMMACSGHKITSRQRWTPMPIQLQILERIFDEGNGTPTKQKIKDITIELGQHGQISETNVYNWFQNRRARSKRKQSSVPAGNHAEPEADTEVESPKENKTCEESDQVQFFESLSPHRVKDMYLQSPDIGFEHLLGKIEVAGCYNSYFL	215
		>Medtr4g088080.1	MAPFKKVHWSNKFKKSTNSSNSNHQNGGDDEEITPGPRPRWIPKPEQIHILEAIYNSGTTNPRRDEIKKIREQLEEFGQVGDSSVFYWFQNRKYRSKTNKVPYNEKPGTQQKAASNSSLPQINTPPPNSSSSSSSNNIIGISNINDGMVMVPNSPAISLNQNQDDTYPHTLTGTGLQLPTPPFSSFPVENHINKRVVLNDMITPEGFNYFSGFPNMSQSLPQENVDLPLLNYDNIMNYGNKNGICSINDLFDQENIQEESIHMMHMHQQDPQLNFGVTTASSNDDHSTDLAPLPPAIDMSAPADIPFLFTGDQFQGNKY	319
		>Medtr3g088485.1	MWMVGYNEGGEFNMADYPFCGRKLRPLMPRPVLVPTTSPNNTSTITPSLNRIHGGNDLFSQYHHNLRQQASVGDHSKRSELNNNNNSSATVEELYRRGTRTPYAEQIQQITAQLRKFGKIEGKNVFYWFQNHKARERQKRRRQMFLVKMGFWRVLFSVGFGEK	163
		>Medtr7g023810.1	MEWQRNGFNQNANVGMMQVNVMTNEQVETLRKQIAVYSVISEQLIQTHKTLSSQQDLTLTGSTRLRQRWTPTPVQLQSLERIFEAETGTPSKEKIKEITADLTKHGQISETSVYNWFQNRRARSKGKQQNNVNDEPEVETEVDSNDKKTEPEIVASQSAKNLCSQYLADLNSESDDSLRRSRN	183
		>Medtr8g095580.1	MWMVGYSEGGEFNMADYPLCGRKLRPLMSRPVPIPVPTTSPNNTSTITPSLNRIHGGNDLFSQYHHNLQQQASVGDHSKRSELNNNNNPSAAVEELYRRGTRTPSAEQIQQITAQLRKIGKIEGKNVFYWFQNHKARERQKRRRQMFLVKMGFWRVLFSVGFGEK	165
		>Medtr4g088065.1	MVWRQFLNRLPTKYNLSLRGVRLNSSLYCVGGCGRLETVNHILFNRAVLWSIWSESLKWLGVLAVFVEGGFERLILFKGLVAGGKTVCERLGVILVSIISSIWNARNAKEASGSGVGLISCKECGILNVDLDWRICQICFGLIDVEPAENKVKKIHEQLQGFGQVGAVNVSYWFQNRNSRSKQKKRILYNKKLKTQQNSTPCNSLPQILTPPPNSFSSDHQKASIGFSNINDVCEPKPPRSQGNTTKSI	249
Morus notabilis	11	>MnWUS	MDPNHDQQNQLPSNDHHHQQETSTKGSSGGGGGGSGFLCRQSSTRWTPTSDQIRILKELYYNNGVRSPSAEQIQRISARLRQYGKIEGKNVFYWFQNHKARERQKKRFTSDNINMQRSPAAGAAAALIPNVVSSGSSSASMLGVNGQMGHYGYGAVTMEKTFRDCGSSESISHGFGWVGVDPYNSSPYALFEKRSSNIPLDPYDQEYHYQQQEDDDDDDHGHHETFGNIETLPLFPMHSEEDMMMINGYNNMIKSNFSDPTATAGGGYYSGSHVSSRTSLELTLNSYRSPDSL	293
		>MnWOX1	MWMMGYNDGAELNLHDSFNSTTRKVRPLIPRPLPSTNNTPTSNPPCLSRIQGSADFFAQYHHLATVAEQNKREFNTSPQVVVSSRWNPTPEQLRALEDLYRRGTRTPSAEQIQHITAQLRRYGKIEGKNVFYWFQNHKARERQKRRRQMESTPEDRELDMPEKNKELGASRTVFEVEQTKNWAPPTNCSTLAEESHVSIQRAAGAAKAGVVGQGAESCIRTDGWIQLGEGELHLQHKRNNFVERNATWQMMQLSCPHPHTSLPTNLPNITNTTTTTTTTTRRSRTTASVISSTMDQRLLKTSTNDLSIFITPAYRSENGLINNGYNYLSSSKVNSEEEDYNNNCSEESQTLELFPLRSGDDNGSEKEGQILSVSAMNAGVMTMPSQFFEFLPLKN	395
		>MnWOX2	MGCSTADHGNQLKPRSSFKDLKLRPLITYSPVKTTVVYQATPVTDCSAKSSAQDNNNSSIVNITEQRRKKDLNIAQVVPLQSTRWSPTPEQLMALQELYRRGTRTPTAQQIQEITAKLRRFGKIEGKNVFYWFQNHKARDKKKQRLKVDQSRRLKIERHQYDYSKSLGTKTSVLCSGPRVTGLEVEPTKREPLSNYSRISEESVNSMPRVTIAERRTNKLVAFEEKESQLIKNTQEKHASWKPMEMSYTFPSYNNDLKRTRSTVISVTFDEKLLEKTQDYNASLMPNSKEGFTSFGNGISGETTTTTLELFPLLSDNLKGSQSKDQAPKISSMTRDSDFKQDLSLSF	347
		>MnWOX3	MSPAANSSRWCPTPEQLMILEEMYRAGTRTPNASQIQQITAHLSFYGKIEGKNVFYWFQNHKARDRQKLRRKLYKQLQQQQLYHHQQQQQQQQQLMINSIQQNHHFLTSASSSSSSSFHQQLSCYSSSPSAGSIPQVQAVGDHASTHHQLMSYSWKMEIPLEKENSMMRLYDRDWTMMVDVGPPNSPCCNNYKPLKTLELFPITATNLKEECTTSKHVPHSTSTTN	226
		>MnWOX4	MGSCSSMKVHQFARGLWEAHEPSLTLGCKRLRPLAPKLPNSPTSSTTLDTHNITTTAISTSPNSSIAPFDLKSFIRPESGPRKTGSSDVDKKDSPPVETHPGGTRWNPTQEQIGILETLYRGGMRTPNAQQIEQITAQLSKFGKIEGKNVFYWFQNHKARERQKQKRNSLGLSHSPRTPTPITIANLDISRGDVERDREDSTSPYKRKCRSWGFECLMVEDHSSTRSLYNNNYRPEEGDRTLELFPLHPEGR	252
		>MnWOX5	MEDAGMSGFCNFKAGNNINTNNVVVRGGSNGSTTGTKCGRWNPTSEQVKVLTDLFRSGLRTPSTDQIQKISSQLSFYGKIESKNVFYWFQNHKARERQKRRKVSIDENIDMNKDFLLREDKNIPSPKHIAEIYHHHRRRDHDYEDQVCHEQEGVIETLQLFPLNSFGEYSDSEKLRRFHANECKETAAFPYTFETDQMDHPPLDLRLSFV	210
		>MnWOX6	MEADNGESNIGAGSSSGSGAPPASSRWNPTKEQINILEGLYRQGIRTPSAEQIKQITSRLRTFGHIEGKNVFYWFQNHKARQRQKQKQENMAYINRFLHRTPQPFFPPSHQLPYPNVVCGPYYVPVESQTDHHHTATAFRQQYHPNKMSLSNGVKRRSPIRLDKSENISTGTISCAVGTGYEPVREDYYGYKSTISSSCFDEGVRNNKLIMSTSSCNQETLALFPLSPTGVLKAGSEEENPDHGSSGFFDTEINPSTSNGSTPASSSSGVEEGRCSSAGLGQTFYDFFSR	290
		>MnWOX7	MEDHHHPQSQDPNSPTNGSDKSNSNTEPAVRSRWTPKPEQILILESIFNSGMVNPPKDETVRIRKLLEKFGPVGDANVFYWFQNRRSRSRRRQRQMQANLEVQQRNQAQVIGGTIQYESNNSTTSTQAMAAYLAAPAPFVCSPPPYNNLAGSSSSSSSSCGVLADHHDHHHGVDYNTNFFQVSGQMGFPQIEQSSPVTSALYPPDSSNMHFQSGFITVFINGVPTEVPKGIIDLKPMFGQDVILVHSSGVPLPTNEFGILMQSMQPGESYFLVSNPSITTHTHTHKTLPKFFKFL	295
		>MnWOX8	MASSNRHWPSLFKSKPCNSHHQWQHDINQSLISNGCHRAPYTSVTGCEERSPEPKPRWNPKPEQIRILEAIFNSGMVNPPRDEIRKIRAQLQEYGQVGDANVFYWFQNRKSRSKHKLRHLQNSKQQQQQQNIHQILPNNSNNITTINTTTTTTTTIAPSSSSSSSSEKSSPKAPNRPAFSMGFSEALNSPTASVNQSTFFQTNSSTHDQFLAEPFLFQSSSSQGFCFPELMPNGVHNFVPLDHYTQQHNNIGPCTSLLLSEIMNHHGASKKLIGHDHNINAQEAGNKLQQNYAPAAVVAASTSPAITALTTAANSTTTRSVTSGNQIQGLARSDVWMDVCMALVLAIATSTLLLIDKLLISSAVGEQGSVSGVGPAVGCGKTTVFINDVAFEVPAGPFS…	440
		>MnWOX9	MGWEKQQLQLQLQLQLQQQQQTQEDQNMRERSEQQQQVNNNSNNNLAFHHHHHHVKVMTDEQLETLRKQISVYATICEQLVQMHKNLTSHQDLPPGVRLGNLYCDPLMTSAGHKITARQRWTPTPVQLQILERMFEQGNGTPSKQKIKEITSDLSQHGQISETNVYNWFQNRRARSKRKQHNSTPNNAESEVETEVESPKDKKTKPEELLSQHNSAPRAEDICFQNPEISSDLHFFDPQSNKGEAIFTSNTCLRPPARNLAQMPFYDGLLSISNSRMVDSRYSYSYSYSGEGKGSVDIHIVARKNGVKGGFFVFFSALLILANFFYLFQLKGNSIVIVLWSFVIEALLLKLLLWKAVKKESVLVMPAFGVQLETHYVSGKVIRRFIPVDKILKPVVLEC…	463
		>MnWOX10	MVMEWKSEQHQHQQQQDHHHHHHQNHQRLQKEEEEKLIVNGVSPKEGLGLMYVKVMTDEQMELLRRQISVYATICDKLAEMFNSVTSQHDFSGLKLGSLHYDPLMTYGGHKITARQRWSPTPVQLQTLEKIFDEGNGTPSKQKIKDITTELCQHGQISETNVYNWFQNRRARSKRKQSTPAPNNAEPEVETETQEEHLKDCTKPEEAEFCENPDPREDNVYFPSPENINDCWALFHLARSLGFESPHRVGLVAFRVSVVPELMNWSASGSAIELQALPSWAGLDVDEL	288
Broussonetia papyrifera	10	>BpWUS	MEPQQQNQSAPNDHENGGNKGGSFLCRQSSTRWTPTSDQIRILKDLYYNNGVRSPSAEQIQRISARLRQYGKIEGKNVFYWFQNHKARERQNKRFTSDMQRPPPPASSNGLIPNNATSTTNNIHQSFHPHHKYSNIPPAGSPSSANMLGVNGQMGHYGYGAMTMEKTFRLQDCGSSGSISHNFGWVGVDPYSSPYALFEKRSPIPYDPYDQDDHDEHEDHDHQETGGNIETLPLFPMHGEEDIMMINGYGNMIKPGFADPTATGGGYYSGGHVSSRTSLELTLNSYGSPDSL	292
		>BpWOX1	MWMMGYNDGGELNLHDSFNSTSRKLRPLIPRPLPSSNNAPTSNPPCLSRIHASADFFAQYHHLATVAEQNKREFNTSPQVVVSSRWNPTPEQLRALEELYRRGTRTPSAEQIQHITAQLRRYGKIEGKNVFYWFQNHKARERQKRRRQMESAPDETDMSEKNKELGASRTVFEVEQTKNWAPPTSCSTLAEESHVSIQRAAAAAKARVGQAAESCMRTDGWIQLGEGELNLQQYRRNNFVERNATWQMMQLSCPHPHAQPTNLINTPCNINNNNNIISNTTTSSTTTTTTTARTTASTMDQQRFMKTSTHDLSIFITPAYRSENGLMNNIGYNHFNSSNVNSEEEDYNNCSEESQTLELFPLRSGDYNGSEKEAHDRLSVADMNAAGIMTTPFQFFEFL…	403
		>BpWOX2	MWTMGRSTTDHGNEVKIPSSFKDLKLRPIIIYSPFKTTVVSPTTPVTDFSAKSTQDNSINSNIVNTEQRRRRKDLNNNIAQVVPFQSTRWSPTPEQLMALQELYQRGTRTPTAQQIQEITAKLRRFGKIEGKNVFYWFQNHKARDKKKQRLKMESYNNRSKNIDYNSKSQVETKTSVLSLGPRVTGLEYEQTKREPLSNYSRISEESVNSIPRVTTTTTAETSGTNNKLVALEEKEKSQLLTTNNIFQEKQNASWKPMEMSYSFPTYNNYELKRTSPTVISLTFDENLMVKKQDYSASVSLMPNSKPSFTSFGNGVNGEKESTATTLELFPLRSDNLKGAQRTEIHSGTKDSDFKPDLSLRFFL	364
		>BpWOX3	MSPAANSSRWCPTPEQLMILEEMYRAGTRTPNASQIQQITAHLSFYGKIEGKNVFYWFQNHKARDRQKLRRKLYKQLQQQQLYHQQQQQQQQLMINSAIQQNHHFLGYFDSSTPNSSASSSSSSLHHQQLCCYNSSSPSAGSLPQVQGGVEDHHHASTHHHQLMGYTWKMEIPLLEKENSMMRMYDRDWTMMVDVGPPSSPYCCNKPLKTLELFPITATNLKEECTTSKHVPHSTPTMTI	240
		>BpWOX4	MGRSSCSMKVHQFARGLWEAHEPSLTLGCKRLRPLAPKLPNSPPSTTDTTHITTTASSPHSIAPFDLKSFIRPESGPRKLGSSDDKKDSPPVETHPGGTRWNPTQEQIGILETLYRGGMRTPNAQQIEQITAQLGKFGKIEGKNVFYWFQNHKARERQKQKRNSLGLSHSPRTPTPIAIATCGLDTRGDLDRDREDSTSPYKRKCRSWGFECLVEEHSSRILYNNYRDQDQGDRTLELFPLHPEGMR	247
		>BpWOX5	MEDHGMSGFCIKAGHNMANNVVVRGTTGTNGSTGTKCGRWNPTSEQVKVLTDLFRSGLRTPSTDQIQKISAQLSFYGKIESKNVFYWFQNHKARERQKRRKVSVDDHDKDFVLREDKIPSPKRNFAEIYHSRHHHHHHHHHDHEEYQASEPERVIETLQLFPLNSFGEPDSEKLRFHDQCRETAAFPYTIETDQMDHPPLDLRLSFV	207
		>BpWOX7	MEDHHHHQGQDANSPSNGSEKSSSASTEPAVRSRWTPKPEQILILESIFNSGMVNPPKDETVRIRKLLEKFGAVGDANVFYWFQNRRSRSRRRQRQMQASLEVQQRNQAAQGVGGAFQYESNNYNSNSTTQAMAGYVAGSASFVCSPSYSNLVGSSSSSSSSSCGVLADHHDHHHGLDYNTNFFQVSGQMGFPQIEQSSPVTSVLYPPDSSNMHFESGFITVFINGVPTEVPKGLIDLKPMFGKDVILVHSSGVPLPTNEFGILMQGLQPGESYFLVPRTTLSNN	285
		>BpWOX8	MASSNRHWPSMFKSKPCNTHPHQWQHDINQSLISTGCHRTPYTSVGGCEERSPEPKPRWNPKPEQIRILEAIFNSGMVNPPRDEIRKIRAQLQEYGQVGDANVFYWFQNRKSRSKHKLRHLQNSKQQQQQQTQNNHQNSPNSNFTTTTTTSSTTTPTTSTRAPSSSSSSSSEKSSPKAPNRSPIFSMGFTEALNSPTGSVNQSTFFQTNGSTITSTGHDPFLAEPFFFPVQQSSTSTTQGFCFPHDQLTPTAVHQIMPADHYQQINNIGPCTSLLLSEIMNHHGASTKGHDHDHHKLLPLNYTPLEAAATTVARTTSPASTPLTTAATSTIESSTSQRNQIQAGVGEQGTSGVGPIGGGGKTTVFINDVAFEVPAGPFNVREAFGEEAVLIHSYGQPVL…	419
		>BpWOX9	MMGWEKQEEREGHNNSNSSNLYHHHVKVMTDEQLETLRKQISIYATICEQLVQMHKNLTSHHDLPGVRLGNLYCDTLMTSAGHKITARQRWTPTPVQLQILESMFDQGNGTPSKQKIKEITSELSQHGQISETNVYNWFQNRRARSKRKQQNNAAPNNTESEVETEVESPKDKKTKPEEFLSQQNSASRAEDICFQSSEISSDLHFFDPHSNKGEAMFSSNNSLRPARNLTQMPFYDGLLSNSRNEHLSGKMEVPGSYGLYEHAENYSMTG	271
		>BpWOX10	MMEWKIQQQQQDHHDHDHDKHDHQMEMGILQKKEDQENSTIVGVVPPPNPKDGLGLMYVKVMTDEQMELLRRQISVYATICEKLADMFNSFSSQHDLAGMKLGSLHYDPLMTYGGHKITARQRWSPTPVQLQTLEKIFDEGNGTPSKQKIKEITVELSQHGQISETNVYNWFQNRRARSKRKQSVPAPNCVELEVETETQEHLKDSAKPEDTEFCDNSAAGEDHVYFPSPEELINWSANGSAIELHALPSWGGFDVDEL	259
Prunus persica	10	>Prupe.6G088900.1	MPLSGKQSMTTLTPANSSSRWCPTPEQLMILEEMYRAGIRTPNASQIQHITAQLSLYGKIEGKNVFYWFQNHKARDRQKLRRKLCKQLQQQQLLYNHHHNYHNYHNNPYHHHHHHQQQQQQQQSLLGYLDHLSPPASSSALQQLSNCHNYSSAGFLPPPQVGVEDALMNQAWKMEIPQRVEMEKSVMSMYGRDWMMMMMMEDVGPPSPCCSTSTRATTTRQPLKTLQLFPITATNLKEESSSPSSSNPLSPPTTPTPNY	259
		>Prupe.1G432100.1	MGISSMKVHQFARGLWEHEPSLTLGCTKRLRPLAPKLANTTAGDTTTTALAPFDLKSFIRPESGPRKLGSSDHQEKKDSPHPQVETHPGGTRWNPTQEQIGILEMLYRGGMRTPNAQQIEQITAQLGKYGKIEGKNVFYWFQNHKARERQKQKRNSLGLSHSPRTPTPVITNLGEVVGEREEDSPYKRKCRSWGFDCSVEDSVVCKADEVVEGGRGRTLELFPLHPEGR	229
		>Prupe.5G232600.1	MWMMGYNESGHADFNMPDSFNGRKLRPLIPRPLVPSANNATSSVIAATPPCLNRIHGVSHDFFTQYHHLAAMAEQNKRSEFINTPQVVVSSRWNPTPEQLRALEELYRRGTRTPSAEQIQHITAQLRKYGKIEGKNVFYWFQNHKARERQKRRRQMESSVPSAQPDHEISLSSTDNQKKESLGASRTGFEVEQTKNWAPSTNCSATLAEESVSIQRAAKAAVAAAECRTDGWIQFDEEELQQRRNFVERNATWQMMQLSCPPPPSPLPPQYPHPPTHLIINTPACSTANSNSTNNLTSSRASRAATVRTMDQRLIKGHDLSILLTPYSSISEESGFINFNYPNHNTSVEQDHGCGESQTLQLFPLRSGHANANANLEKDHAELSANFSRAQPYPFFEFL…	403
		>Prupe.2G247100.1	MDEGMSGFCIKAASFRGSGGGGNGNNNGTKCGRWNPTTEQVKVLTDLFRSGLRTPSTDQIQKISSQLSFYGKIESKNVFYWFQNHKARERQKRRKVSIDDKDFTRRDHDKISSPKQLNQVSEPARVIETLQLFPVNSFDESEAEKMRFHANEYCKEATAFAYRVGTEMDHPPLDLRLSFL	180
		>Prupe.7G167700.1	MEPQQTQQQPNEDGSNKGTSSGTNFLCRQSSTRWTPTSDQIRILKDLYYNNGVRSPSAEQIQRISARLRQYGKIEGKNVFYWFQNHKARERQKKRFIDVPAPPIMQRSGLGINNNNAPTAYEPINHSNKYPNSSASAGVSPSSAGVIAVGQMGSHGYGSMTMEKSFRDCSISAAGGTSSGHVGGSNNNIGHNFGSWVGVDAYSSPYTLFDKRSSSRQVFGDQENTMDEEDHEYQENLQGSPEIETLPLFPMHGEDIHGFGNIKSTSDGYYSGWYRSDDGNNGRTSLELSLNSYGHMTRDYFRSY	304
		>Prupe.4G055300.1	MASSNRHWPSMFKSKPANCSTHHQWQHDINPSLVSNGCHRPSYSSVAGCEERSPEPKPRWNPKPEQIRILEAIFNSGMVNPPRDEIRKIRAQLQEYGQVGDANVFYWFQNRKSRSKHKLRHLHNSSKQQTHHHTHLPLTTPVSTSTLNIINAAAPSSSSSSSEKSSPKSAPNNKAFSMGFSSNVAAHDVSINSPTASVNQQSSFFQPHHQHHSELLPEPFFFPMHPNPNCNFTQGFCFSELSNVVDVPNHGTHEQTNTNTGPCTSLLLSEIMSHGAAMSRKEYHQEDEMKDMNMKNIDPHHLNYSLNVTTTSPTSHTNMVASHTNGPTTSVAVPSPMIHNIQGGVGEAGAMDAGGAEKSTVFINDVAFEVGAGPFNVREAFGDDAVLIHSSGHPVLTNE…	416
		>Prupe.7G016600.1	MEDKGQDPNSPGNGSERSSEPVRSRWIPKPEQILILESIFNSGMVNPPKEETVRIRKLLEKFGTVGDANVFYWFQNRRSRSRRRQRQLQASLEQRNNNTKSNQVGDHQMGISSGAIQYEISCSPPAPAPAMAFGASPTSFGSCNYLVGSSSSSSSGHHLMADHDQQTSSSVDPFFSVSGQMGFPEIEQGSGVTSVLGGGPSDTSTLHFQSGLITVFINGVPAEVPKGPLDMKSMFGQDVLLVHSSGLPLPLNEFGFLAHGLQPGESYFLVSRTT	274
		>Prupe.5G009600.1	MMEWQQQQQQQIQNQQQIIHHLQNPEDGIGNGNGGLYVKVMTDEQMELLRRQIAVYATICEQLVEMHKAVTAQQDLTGMRLGNFYCDPFMASGGHKITARQRWTPTPVQLQMLERIFEEGTGTPCKQKIKEITMELTQHGQISETNVYNWFQNRRARSKRKQSVPAQNNGESEAEPEVESPRDEKTKPEDIMSLDNSAPRAENMYLQSPELGFGNFDW	218
		>Prupe.7G183300.1	MMEWEKLQQKEHEMDGQANGNGGVLYVKVMTDEQLETLRKQIAVYASICEQLVEMHKNLTAQQDLAGVRMGNLYCDPLMTSAGHKITARQRWTPTPVQLQILERLFEQGNGTPSKQKIKEITSELSQHGQISETNVYNWFQNRRARSKRKQQNAACNHAESEVETEVDSPKDKKTRPEELFQSQQNSAQRTEDLCFQSPEISSDLHFLDPQTTKTDKMFPSNSGLRTSRHLSEMSFYDEVLSNSRNDLMTGKIEAGNYNLFQQAEDYGMTG	271
		>Prupe.6G080100.1	MLENFYRQGIRTPSAEQIQQLTSRLRAYGHIEGKNVFYWFQNHKARQRQKQKQESVAYLNPFFHMTSQSMFPPPPPPLNHHPCPNVMCSPYYIPVQNELGFYQQSPYPYKVPFPGGAKGKPRTEKSVKPRTTHTGGSGYEPMPHGYSTSGGGYMINDVANESTGRCDQETLPLFPLQPTGILQGREYQNPSCGSGTANYADNSTAALIGSNSEIVGDQPFYDFFSG	226
Cucumis melo	10	>MELO3C017355P1	MWTLGYDDNGGEFCFSEAAFFHAARKLRPLLPRPLLSLRANGPPNFSSQYHHIGNVLDEERKREYLLNNEKSSSSSSTSSTTPTIPIVVSSSRWNPTVEQLRILEELYRRGTRTPSADQIQHITAQLRRFGKIEGKNVFYWFQNHKARERQKRRRQTAADQTKYSGKNIFMY	172
		>MELO3C002129P1	MWMMGYNDAQDLNFPSDNSFNSRKLRPLIPRPLSSSSSSSHTNDFFSQFHHMATSVADQSKRELNNVLSPSSSPPVVVSSRWNPTPEQLRVLEELYRRGTRTPSADQIQHITSQLRRYGKIEGKNVFYWFQNHKARERQKRRRQMESSAITTADHSARDLDVLERKDSGSGRTVYEEQTKNWVPSTNCSTLPEESVPIQGAAKGNVMGATDCRTENGWIQFEELHQIRNNNTNTNNFAEKDTNNIIIINNNNNNNINNPPSLQLLHCFPATTALRGGSQLMMNIAPITTTATVTTIMHPKCHRRSNNINVISGNFDVIGVEEELEDEEEEEECGESETLQLFPLCSDRRNGGEIIGGKNNNGCETVENSGMNSTNLTPLQFFEFLPLKN	389
		>MELO3C025714P1	MSPSSITPSRWCPTPEQVMILEEIYRNGLKTPNATQIQHITSHLSFYGKIEGKNVFYWFQNHKARDRQKLRRKLYKQLQQHHFFMKRQRFDDDHDHHHFFQYFLPHHVPQLLPQLPSPSSLQRELGEEEAATEVEGGGGRRWLGGDDGTTVAEEDGETTCGNGSLRTLELFPVRGSWVKEEEGTSGNGGWGN	192
		>MELO3C010841P1	MVLNMKVHQFARGFWDEPSLSLGCKRLRPLAPKLQQPTSDNTTTTTTTTTLTTFDLKTFIKPDCGPRKPGSSHDHSKDSSSSSSSLQTGVETHPGGTRWNPTQEQIGILEMLYSRGMRTPNAQQIEHITAQLGNYGKIEGKNVFYWFQNHKARERQKQKRNSLGLPHSPRTPPPPPIIPAFHTGDEDSPYKRKCLYWGFECLVEDNGLMCKKEEGHDRTLELFPLHPER	229
		>MELO3C008284P1	MEDGVCSRIYVKGGGGCSGESGGGGGKGSGSSKCGRWNPTAEQVKVLTELFRSGLRTPSSDQIQKISHHLSFYGKIESKNVFYWFQNHKARERQKRRKLSLPQQQHFILPPSSNLQHFADQSTTNKGIMDQLEPERMMKTLQLFPLNSTIDETQGLPEDNHHYRVNGKQYEDATAFTYKIETKMDHPPLDLRLSFL	196
		>MELO3C007244P1	MASSNRHWPSMFKSKPCNSHHQWQHDINTTSLSSSAPNSCLRSAPYTTAGGCEERSPEPKPRWNPKPEQIRILEAIFNSGMVNPPRDEIRKIRAQLQEYGQVGDANVFYWFQNRKSRSKNKLRHIQNSKSNHNSQTTTTTATTATATATCSSSSSSDKSSPQKPPIKTLTSNNSVTQNYLQQPTNEILPDPFFFPVSSTQTGSGGGSCNLSQGFCFSELCSVVQPVAEHGVGPCTSLLLSEIMSPTETLKKDLDQDKINMVKLQPQFMNFHPSNLTTSITDHTLPQTTISTPLTTLPSPTNTIPQGVGEVCGVGKSTVFINGVGFEVNSGPFNVREAFGDEAVLIHSNGQPVLTNDWGLTLHSLQHGSYYYLVISPFSFTFNVY	384
		>MELO3C009677P1	MENHGDDPNSPNHGCERAEPVRSRWTPKPEQILILESIFNSGMVNPPKDETVRIRKLLEKFGSVGDANVFYWFQNRRSRSRRRQRQLQAAATHQGSSSAIHYDCGNVSSGGYNGGSGGIMNFAGVSSSYIGGGSSSSSSSASGVGGDCSGGSGGSSGFSMSGHMGFSEVDQQMVVTSTPSFCPSETSNLEFQSGYIIIFINGVPTEVPKGAVDMKAMFGEETVLVHSSGLPVLTNEFGISLHTLQHGESYFLVILFLFYYYLPHILSSSSSEKKYIPFHNNLTFFVCLNPMWRFHKDAR	299
		>MELO3C017032P1	MQVEQLSNADGVGGLYVKVMTDEQMELLRQQISVYASICEQLVEMHKAITAQQDLAGMRLGNLYCDPIMASAAGHKITARQRWTPTPVQLQILEQIFDEGNGTPSKQKIKDITLQLTQHGQISEANVYNWFQNRRARSKRKQANSLPNNADSEPETEVDSPKEKKTKPETFQTYEHLVPQSGNMYSQRTDLSTEILSFDAQSNKGESMFQSFGSGHISQMTPIQNHRNNMSNDKTNVPDYSAYTPCEGYHLVE	253
		>MELO3C013727P1	MMEWEKPEQQNPYHHHHHHHHNPPLCDDHLHHLTGTTAAGALYVKVMTDDQLETLRKQIAVYATICEQLVEMHKTLTAHQDLTGMRLGNMYCEPLMTSSSHKITSRQRWTPTPVQLQILERIFDQGNGTPSKQKIKEITAELGQHGQISESNVYNWFQNRRARSKRKQQSAPPAYGESEVETEVESPKDKKTKPVDFQTNQSSAPLGDDMCFQSPEMSSELHFLDPNTNKADTLFPSNGSLKTARSFGQMSFYEAGNEQLTGKIETPENYSIYQQAEGYNMTGRP	285
		>MELO3C007898P1	MEHPAKQQQQQQQQEQGIHDQGGEGGGGSNGKSGFLCRQSSSRWTPTTDQIRILKELYYNNGVRSPSADQIQRISARLRQYGKIEGKNVFFIGFKTIRLVKDRRKDSLQIPILLLLPLLLLLIILKFLQLIIILIGSRKIIPPLLITNFLQLLLLRLWWPLGIWEIMDLWVCHF	174
Vitis vinifera	11	>GSVIVT01025075001	MSPAASSRWCPTPEQLMILEEMYRGGVRTPNASQIQQITAHLSFYGKIEGKNVFYWFQNHKARDRQKLRRKLSKQLQQQQQFHQHHHQPLQQQNQRNQPLLHYLDPPVYSAFHQLFNYNTSPFLPQVILILI	132
		>GSVIVT01009453001	MGSMKVHQFARGFWEHEPSLTLGCKRLRPLAPKLANSDSVAAFDLKSFIRPESGPRKLGCSDDKRDSPQVETHPGGTRWNPTQEQIGILEMLYKSGMRTPNAQQIEQITAQLGKYGKIEGKNVFYWFQNHKARERQKQKRNSLGLGHCPRTPTSITTITLDTRVEVGREEDSPNKRKCKSWTFETVEENNRYYREEGDKTLELFPLHPEGR	211
		>GSVIVT01008424001	MWMMGYNDGGELNMPDSFNGRKLRPLIPRPATSTSGTATTTSSCLSRIHGTDLFGLNHHLEQSNIREFNTTPVIVSSRWNPTPEQLRTLEELYRRGTRTPSAEQIQHITAQLRRYGKIEGKNVFYWFQNHKARERQKRRRQLEPDEQNRDVESTERKESGGSRTGFEEQTKNWALSTNCSILAEESLSIQRAAKATAAAAECRTDGWIQFDEGELQHRRSLVERNAIWQMMQLSCPSPTTHLINTTTTTRTKEAAAVRRMDPKFIKTRDLNIFIAPYRSEGHNHLAGVGADHSNEEEGGESQTLQLFPLRSGDGNENINEKEGEISVAAMNTNLTPHQFFEFLPLKN	347
		>GSVIVT01018787001	MEPQQQLQQQQQQNQQQPNEDSGSSKGSFLCRQSSTRWTPTTDQIRILKDLYYNNGVRSPSAEQIQRISARLRQYGKIEGKNVFYWFQNHKARERQKKRFTTDMPMQRSLGNAGWRPDDPIHNKFHTIPTPGISSPSSSSSPSVLAVGQMGSFGYGSVERSFTDCSISAGGGRGGVGGSINQSFEWVGMDPYSSSYALFDKRKTMGESFEEEQEEEATPEIETLPLFPMHAEDITGFCNIKPESDAYYSGWYRPADAKTSSRTSLELSLNSYAGRSPDSP	280
		>GSVIVT01016360001	MDEAMSGFVIKAGGGGCGNGGGGTKCGRWNPTTEQVKVLTDLFRSGLRTPSTDQIQKISSQLSFYGKIESKNVFYWFQNHKARERQKRRRVSVDESDAVRPDDKISFIKQPNQASEPERVIETLQLFPLNSFHESETEKMRLLTSECKETASFTYTIETEMDHPPLDLRLSFL	173
		>GSVIVT01011738001	MWTMDSSDSSDLTMSDSFHGRKLRPLVPRPNASVLPKITVNSTVAISPCISHLHGTDLFALNHHLGGTSDQQRKTDFNTQPFGSSRWNPTPEQLQALEELYRRGTRTPTAEQIQQIAAQLRLFGKIEGKNVFYWFQNHKARERQKRRRELESDSEEQQRDNGSLERKESVLRRTCIEVEQTKNWVVPSSNCSTLSEESVSIQRAAVAESRTDVWFQFEERELQQTRSTVERQATWQLMGLTSSPPSQLIDTITTTTVAEALNTIYPKQKPLSPQSLRPNTHLEHETRESQTLQLFPVQGGQSFNAANEIISVAEMENGLPITTIDTNFTPNQFFEFL	337
		>GSVIVT01021144001	MASSNRHWPSMFKSKPCNTHHQWQHDINPSLISSGCHRPPYTSVPGCEERSPEPKPRWNPKPEQIRILEAIFNSGMVNPPRDEIRKIRAQLQEFGQVGDANVFYWFQNRKSRSKHKQRHLQTSKQQPQQTPPITSNASITPSSSSSSSEKSSPKESNKSLPLGSAGFMDVSNSPTAPLNQTYFQNSGEFLQEPLFFPVPQTGGSTVFSHGLCFSELSNVVQIPDQTVGAYSGLLLTELMNQGVSKKYDEEEKMKLQQQLSYTVATLPPTTSVPPPTTLTLPFTINQIQGVGESGALGPTSAAKSTVFINDVAFEVAVGPFNVREAFGDDAVLINSYGHPVLTNEWGATLQSLQHGAFYYLVRTLSPSFCEKHEKDYMSPGFFSFYLINGVKHKRMDNSG…	464
		>GSVIVT01029942001	MEDRGQDHGLERNEPVRSRWTPKPEQIIILESIFNSGMVNPPKDETVRIRKLLEPYGSVGDANVFYWFQNRRSRSRRRQRQIQASLAGDRGAQAHAGGAIHYQSNLMPPSAFVPSSSSCLVGSSSSCGGMNDDGVDNLFSFSGQVGLQEMENSSGVTSTLCPSNTSNLHYQSGCVTVFINGVPTEVPKGSFDMKAMFGQDFVLVHSSGVPVPFNEFGFSMQSLQHGESYFLVSIAR	236
		>GSVIVT01013388001	MMEWEAQELQQQPQHHNQNQNGVVVGGGSGGLYVKVMTDEQMELLRRQISVYATICEQLVEMHKAITTQQDLAGMRLGNIYCDPLMASAGHKISSRQRWTPTPVQLQILERIFDQGNGTPSKQKIKEITTELTQHGQISETNVYNWFQNRRARSKRKQSVPLPNNADSEVETDVESPKEKKTKPDNIQSHENSALGTENIYFQSPEMGSEMHCLDTQPNKGEPMFPSDRSLRSSGSLGHSSLYETGVPNPRMDQLIGKVEVPGSFSPYRQGGEGFDMVG	279
		>GSVIVT01026638001	MKVMTDAQMEILRKQISVYATICEQLVEMHKSLTSHQDLAGVRLGNLYCDPLMTSTGHKITARQRWTPTPVQLQILERIFDQGYGTPSKQKIKEITSDLSQHGQISETNVYNWFQNRRARSKRKQLVTAPNNADSEVETEVESPKDKKTKSENFLPQQNSASRPEDLCFQNPELGSRLDFLDQQTHKEEAIFPSDGGIKPSGNLSPVAFYAGNDHQIGKMEVPGSYNPYQQTEDYSMSG	239
		>GSVIVT01026636001	MTDAQVEILRKQISVYATICEQLVEMHKSLTSHQDLAGVRLGNLYCDPLMTSTGHKISARQRWTPTPVQLQILERIFDQGYGTPSKQKIKEITSDLSQHGQISETNVYNWFQNRRAQSKRKQLITMPNNAESEVATEVESPKDQKTKSENFLPQQNSASRPEDLCFQNPEIGSRLHFLDQQTHKEENIFPSDGGIKPSGNPSQVAFYAGNDHQIGKMEVPGSYNPYQHTEDYSMTG	236
Gossypium raimondii	20	>Gorai.003G138900.1	MCPAGSSRWCPTPEQVMILEEMYRSGVKTPNATQIQQITSHLSFYGKIEGKNVFYWFQNHKARERQKLRRKLTKQLQLQQQQLFHHYFDSLPSPPFQHLSYYNSPPPPQQVGVHDAAAAAKQGINYTWKLDVSERMDVDKSMMKMYGGDLLMMVDLSTPSLSSPCFFTTATATTGPPPLKTLELFPVTASNLKEECNKNNNG	202
		>Gorai.002G134800.1	MGNMKMHQLACGFWEQEPLLSLGCKRLRPLAPKLHSNSTYTTVSSFDLKSFIRPDSGPRKLGNGPSEDNNRHSPPVETHPGGTRWNPTQEQIGILEMLYRGGMRTPNAQQIEQITEQLGKYGKIEGKNVFYWFQNHKARERQKQKRSSLGLTHCPRSSAPITPITLDTRVETMEREEDSPCKRKCRSWSFEEEDSRSSSKEDENRTLELFPLHPESR	217
		>Gorai.009G214200.1	MKVHQLARGFWEHEPSLSLGCKRLRPLAPKLQQHTSSTDTVSSFDLKSFIRPESGPRKLGPSDQKRDSPQVETHPGGTRWNPTQEQIGILEMLYRGGMRTPNAQQIEKITAQLGKYGKIEGKNVFYWFQNHKARERQKMKRNSLGLTNCPRNSPPITTITLDTRMEIMERSDEDSPYKRKCKSWSFEYLDEQSISPCKEQENRTLELFPLHPEGR	215
		>Gorai.005G101400.1	MGNMKVHELSRGLWEHEPSLSLACNPLRTHNSNTLSSFHLKTFITPKPTPTKLASSYQQPHSPQVDMQAGAGGTRWSPTQEQIGILEMMYRGGMRTPNAQQIEQITVQLGKYGKIEGKNVFYWFQNHKARERQKQKRNSLVLNSPPITTITLNTREDGPYKRKCRSWSFEYIEEESGSSSSFKEEETRTLELFPLHPEGR	200
		>Gorai.008G289800.1	MWMMGYNDGGAEFNMPDSFNGRKLRPLIPRPNNNSPCLSRINGSDFFALSMGDQNKREFNTQPAVVVSSRWNPTPEQLRTLEELYRRGTRTPSADQIQHITAQLRRYGKIEGKNVFYWFQNHKARERQKRRRQMESTQDDHPDNFERKDSETNRTGYEVEQTKNWALPINCSTLAEESVSIQMAAKAAVSECRADGWIQFEERELQGSKNFVERNDTWQHKMQFSYSCLSPVLSPNPTSTTAAISTVTTVAPPPPIRPMDPKHQYQHQQLFKTHHGLNNIFKSPCRYNNNNANVFDFNFVRNQEATLGECDSQTLQLFPLRSGNDDGSDDSNEKENEISIATAPGNANLGGPNYQFFEFLPLKS	364
		>Gorai.013G264200.1	MEGGGGGGGGGGGNSRWNPTKEQISMLESLYKQGIRTPSADQIQQITSRLKAYGTIEGKNVFYWFQNHKARQRQKQKQENLAYINRYIHHHHRARPVFHPPPCTNVVCAGPYFVPQADHHHHLGFYPQCPKVLLPSGSIKRKGRPIGKTGKALFYNGNAYDHTMVPSPDTENLNNGAFNNGGGATNHHETLPLFPLHPTGVSEETLMASSSPTGSTSCETTISAGGVDNHESSNEGSGEHRFIDFF	246
		>Gorai.001G108900.1	MFSLFCFPLYIVKSRRTYKISETSNKPKKIKTMEGGNMDTSGDGGTTGDSRWNPTKEQISILESLYLQGLRTPSADQIQQITSRLKAYGSIEGKNVFYWFQNHKARQRQKQKQQNLAYINRYLYWTTQPVYPPPPPHGINVACGPHFLPQVELGIYPQTQCPKVLLPGGDERRERPAKMGKPLQRDYNTMLPHAENFEGLLNISNHETLELFPLHPTGLLETKETLMSPLGSTNSAGISIITPSISCETTAGIDEEGSSTGEQQFFDFFTSQGSSARD	278
		>Gorai.008G063200.1	MEPQQQQQQNQQAPNEDCGGGSGKGSFLCRQSSTRWTPTTDQIRILKDLYYNNGVRSPSADQIQRISARLRQYGKIEGKNVFYWFQNHKARERQKKRFTTTTNHHVPMQSPTTAANNKYPNITPGYSPTSLSSTGALTVGQIGNYGYGSITMEKSFRDCSISACGSSTSVGESLSHNFGWVGFDPTYSSSYTFFEHKKFMEERQKDEDDAEEEAAAPQIETLPLFPMHSEDVNGFCSNIRPRLDSCYSGWYRSEDGYTGSRASLELSLNPYAGRPQDSI	279
		>Gorai.011G098600.1	MEPQHQHQQPHPNDDNSSGGSGKGSFLCRQSSTRWTPTTDQIRILKDLYYNNGVRSPSADQIQRISARLRQYGKIEGKNVFYWFQNHKARERQKKRFTSTPDILPMQTPILANATRKPDDSLHNHKYPTITPGYAPSSPPSTGVLTVGQIGHNGYGSMTMEKSFRDCSISACGSSSGGASHNFGWVGMDPAYTTSSYAFFDKKKLFGEEQEGDEEEEEEEGAAVAPHIETLPLFPMHGEDINAFCSNMKPQSADSCYSSWYRSDDGYTASRASLELSLNSYNARSQDSI	289
		>Gorai.011G283000.1	MEEGLSGFCIKGSHVRGNNGNNNGGSGTKCGRWNPTTEQVKVLTELFRSGLRTPSTDQIQKISTQLSFYGKIESKNVFYWFQNHKARERQKRRKVSIDENDFISRDNIFNNNNNKISSSKRFFEVKEYQSDQRVIETLQLFPLNSFDENEQEKLRFHANECRETSSFPYTINNPEMDHPPLDLRLSSL	188
		>Gorai.009G103500.1	MAPAGSSRWCPTTQQLMMLEEMYRSGIRTPNANQIQQITSQLSLYGKIEGKNVFYWFQNHKARERLRLRKKLTKQLQQQQQLYHQLQHNPHFLHYLDSPASPAFQHLSCYNPASANLFLQAGIHDEGGKQVTNYTWNIDIPENVDKNKAIMRMYGSDWLMMVDVGLPLSSLPCYSMISRPPLKTLELFPVTASNLKEECNNINNNNSNSSNSLSSVSCNITPAKVPVSLP	230
		>Gorai.009G165700.1	MSSSNRHWPSMFKSKPCNTHHQWQHDINPSLMSSACHKAPYTSGCEERSPEPKPRWNPKPEQIRILEAIFNSGMVNPPRDEIRKIRAQLQEYGQVGDANVFYWFQNRKSRSKHKLRNLQNSKQQLQQNQQTPPITNMTTISAPSSSSSSSEKSSPKGANKSTFSLSSTNVVDVSSSPTASVNQTYFHQPQNEFLNEPFFFPMQQPAGGSGFTQAFGFSELTNVIQVPEQTVGPCTSLLLSEILTHGASRKGEEKMDMQLQLSYSTMTTAPSTNPIAPHTDSTSATVTVPSNTHHIHGVGEPAAVGHGDLGRSTVFINDVAFEVTVGPFNVREAFGDDAILINSAGQPVLTNEWGLTLQSLQHGGFYYLVRSLSPFSI	377
		>Gorai.002G178400.1	MGYPHITDLNLSHSFNIAKPSPLDPNPTNTTNLLALNHGDLASNANEGSHTTELNTQQQQPLGSSRWNPTPEQLLTLEELYRRGTRTPSAAQIQQIATRLRRFGKIEGKNVFYWFQNHKARERQKRRRQLKTEQQQQQQCDTESLEKKESVFSLPIGCCEIKPTNKGSPSNVSKFSEEFIWTHGFAKSEGNEWMEIEEKELRMELCCTPIDLTNTTITASLDTQKNLCSFKPHQEKITTLEDENREDQTLELFPLGSNDGNGINISNKDTQVPIRAISTTPNKYFEFLPLKN	292
		>Gorai.011G031300.1	MASSNRHWPSMFKSKPCNTNHQWQHDINSSLMSSSCHRSSFTSVAGCEERTPEPKPRWNPKPEQIRILEAIFNSGMVNPPRDEIRKIRAQLQEYGQVGDANVFYWFQNRKSRSKPKVRNQLQNTKQQTTSSSSSSSSEGAINKSTLSLSSSAHAIDVSNSPSGSVNQTYFHHQQQPQNELLNEPFFFPVQQQATGFTQGFGFSDGIQVPEQQPVGPCTSLLLSEILNHGASRKEHEENMMMQLQLSYTMAAPTTITVPSHNHHIHGESGAVEPGGVARSSTVFIDDVAFEVAVGPFNVREAFGDDAILINSAGQPVLTNEWGITLQSLQHGGVYYLLRSSTPFSV	345
		>Gorai.013G196400.1	MEDHGPDPNSPSHVSERSEPVRSRWTPKPEQILILESIFNSGMVNPSKDETVRIRKLLEKFGSVGDANVFYWFQNRRSRSRRRQRQLQASLAAGSEQRNNNPQAQAVYGGGAIQYDNSGAAAAAAMGFAPPPFPVGSSSSCGVMGDDGFENLLSMSAQMGFQELGQSSSVSETSNLHYQTGFITVFINGVPTEVPRGPLDVKAMFGEDVDLVHSSGVPIPINEFGFLLQSLQHGESYFLVSRVT	244
		>Gorai.007G346300.1	MCFGIFLSYILKPRFQLEGTIFISVHYYFLHFKVMEDQAPDPNGPSHGSERSEPVRSRWTPKPEQILILESIFNSGMVNPPKDETVRIRKLLEKFGSVGDANVFYWFQNRRSRSRRRQRQQLLAAGAREQRNNQLQILGNGGGGGAIQYENNEVSTGFANSPPNFASFLIGPSSSYGVMNDDGMGNLLSMSSQMGFQGNGESSNITSILCPSETSNLQYQSGFITVFINGVPTEVPRGPLDIKAMFGEDVMLVHSSGLPLPMNDFGFLLESLLHGESYFLVSRTS	285
		>Gorai.001G199200.1	MIMEWEDQENQNQREILNVNVNNGGVMYVKVMTDEQLETLREQIAVYAAICEQLVEMHKNLTAQQDLAGGRLGSLYCDPLMTSAGHKITARQRWTPTPVQLQILERIFDQGTGTPSKQKIKEITSELSQHGQISETNVYNWFQNRRARSKRKQLGSSSNNAESELETEVESPNEKKTKPENLLSGQNPAPRAEDLCFQNPEITSELHFLGVMSNPTTFNGDEHLSGKMGMPGSYNIYDQAGDYGMAG	247
		>Gorai.004G038300.1	MDWENQEMQHHHQQGEDYLQYQIQNGVCGKVMTDEQVEELRKQIVAYSAISEQLAELHKSMSAHHNFTGIRLGNLYCDPISASVGHKITARQRWTPTALQLQILENIYEQGTGTPSKQKIKEIASELAQHGQISETNVYNWFQNRRARSKRKLQSSTDSVNAETDMSTKEKRTKPVDPDFITNISQGVESFYFQASISRGYDSYNNLAEQFGLLG	215
		>Gorai.007G372000.1	MERENQHGEEEYLQYQIQNGVCGKVMSDEQVEELKKQIVAYSAISEQLAELHKSMSAHHDFTGIRLGNLYCDPISASFGHKITPRQRWTPTPLQLQILENIYEQGTGTPSKQKIKEIASELAQHGQISETNVYNWFQNRRARSKRKFQISTGSANAEPEPDVSTKEKKTKPVGLDFIDSFSQGVESFYFQGSESGIDQLMGKEESSRGYDPYNNLVEQFGLLG	223
		>Gorai.003G002200.1	MMIMEWDQQQENQSQNQREDSVNLNVNNGVMYVKVMTDEQLETLRKQIAVYASICEQLVEMHKNLTAQQDLTGGRLGNLYCDPLMTSGGHKISARQRWTPTAVQLQILERIFDEGTGTPSKQKIKEITSELSQHGPISETNVYNWFQNRRARSKRKQVMVASSSNNNNNHNNAGESEVETEVESPRTKPENLLLVSEGQGQHHDVCFQNPEITSQLQFLGVGDDHMCQLKEWGEAAFMTKHGRVSE	246
Arabidopsis thaliana	15	>AtWUS	MEPPQHQHHHHQADQESGNNNNNKSGSGGYTCRQTSTRWTPTTEQIKILKELYYNNAIRSPTADQIQKITARLRQFGKIEGKNVFYWFQNHKARERQKKRFNGTNMTTPSSSPNSVMMAANDHYHPLLHHHHGVPMQRPANSVNVKLNQDHHLYHHNKPYPSFNNGNLNHASSGTECGVVNASNGYMSSHVYGSMEQDCSMNYNNVGGGWANMDHHYSSAPYNFFDRAKPLFGLEGHQEEEECGGDAYLEHRRTLPLFPMHGEDHINGGSGAIWKYGQSEVRPCASLELRLN	292
		>AtWOX1	MWTMGYNEGGADSFNGGRKLRPLIPRLTSCPTAAVNTNSDHRFNMAVVTMTAEQNKRELMMLNSEPQHPPVMVSSRWNPTPDQLRVLEELYRQGTRTPSADHIQQITAQLRRYGKIEGKNVFYWFQNHKARERQKRRRQMETGHEETVLSTASLVSNHGFDKKDPPGYKVEQVKNWICSVGCDTQPEKPSRDYHLEEPANIRVEHNARCGGDERRSFLGINTTWQMMQLPPSFYSSSHHHHQRNLILNSPTVSSNMSNSNNAVSASKDTVTVSPVFLRTREATNTETCHRNGDDNKDQEQHEDCSNGELDHQEQTLELFPLRKEGFCSDGEKDKNISGIHCFYEFLPLKN	350
		>AtWOX2	MENEVNAGTASSSRWNPTKDQITLLENLYKEGIRTPSADQIQQITGRLRAYGHIEGKNVFYWFQNHKARQRQKQKQERMAYFNRLLHKTSRFFYPPPCSNVGCVSPYYLQQASDHHMNQHGSVYTNDLLHRNNVMIPSGGYEKRTVTQHQKQLSDIRTTAATRMPISPSSLRFDRFALRDNCYAGEDINVNSSGRKTLPLFPLQPLNASNADGMGSSSFALGSDSPVDCSSDGAGREQPFIDFFSGGSTSTRFDSNGNGL	260
		>AtWOX3	MSPVASTRWCPTPEQLMILEEMYRSGIRTPNAVQIQQITAHLAFYGRIEGKNVFYWFQNHKARDRQKLRKKLAKQLHQQQHQLQLQLQQIKPKPISSMISQPVNKNIIDHHNPYHHHHHNHHHNHHRPYDHMSFDCCSHPSPMCLPHQGTGVGEAPSKVMNEYYCTKSGAEEILMQKSITGPNSSYGRDWMMMMDMGPRPSYPSSSSSPISCCNMMMSSPKIPLKTLELFPISSINSKQDSTKL	244
		>AtWOX4	MKVHEFSNGFSSSWDQHDSTSSLSLSCKRLRPLAPKLSGSPPSPPSSSSGVTSATFDLKNFIRPDQTGPTKFEHKRDPPHQLETHPGGTRWNPTQEQIGILEMLYKGGMRTPNAQQIEHITLQLGKYGKIEGKNVFYWFQNHKARERQKQKRNNLISLSCQSSFTTTGVFNPSVTMKTRTSSSLDIMREPMVEKEELVEENEYKRTCRSWGFENLEIENRRNKNSSTMATTFNKIIDNVTLELFPLHPEGR	251
		>AtWOX5	MSFSVKGRSLRGNNNGGTGTKCGRWNPTVEQLKILTDLFRAGLRTPTTDQIQKISTELSFYGKIESKNVFYWFQNHKARERQKRRKISIDFDHHHHQPSTRDVFEISEEDCQEEEKVIETLQLFPVNSFEDSNSKVDKMRARGNNQYREYIRETTTTSFSPYSSCGAEMEHPPPLDLRLSFL	182
		>AtWOX6	MGYISNNNLINYLPLSTTQPPLLLTHCDINGNDHHQLITASSGEHDIDERKNNIPAAATLRWNPTPEQITTLEELYRSGTRTPTTEQIQQIASKLRKYGRIEGKNVFYWFQNHKARERLKRRRREGGAIIKPHKDVKDSSSGGHRVDQTKLCPSFPHTNRPQPQHELDPASYNKDNNANNEDHGTTEESDQRASEVGKYATWRNLVTWSITQQPEEINIDENVNGEEEETRDNRTLNLFPVREYQEKTGRLIEKTKACNYCYYYEFMPLKN	271
		>AtWOX7	MSSRGFNIKARGLCNNNNGGGGTGAKCGRWNPTVEQVKLLTDLFKAGLRTPSTDQIQKISMELSFYGKIESKNVFYWFQNHKARERQKCRKISTVKFDHRQDTDLSKPRRDNVRRHQLPAKG	122
		>AtWOX8	MSSSNKNWPSMFKSKPCNNNHHHQHEIDTPSYMHYSNCNLSSSFSSDRIPDPKPRWNPKPEQIRILESIFNSGTINPPREEIQRIRIRLQEYGQIGDANVFYWFQNRKSRAKHKLRVHHKSPKMSKKDKTVIPSTDADHCFGFVNQETGLYPVQNNELVVTEPAGFLFPVHNDPSAAQSAFGFGDFVVPVVTEEGMAFSTVNNGVNLETNENFDKIPAINLYGGDGNGGGNCFPPLTVPLTINQSQEKRDVGLSGGEDVGDNVYPVRMTVFINEMPIEVVSGLFNVKAAFGNDAVLINSFGQPILTDEFGVTYQPLQNGAIYYLI	325
		>AtWOX9	MASSNRHWPSMFKSKPHPHQWQHDINSPLLPSASHRSSPFSSGCEVERSPEPKPRWNPKPEQIRILEAIFNSGMVNPPREEIRRIRAQLQEYGQVGDANVFYWFQNRKSRSKHKLRLLHNHSKHSLPQTQPQPQPQPSASSSSSSSSSSSKSTKPRKSKNKNNTNLSLGGSQMMGMFPPEPAFLFPVSTVGGFEGITVSSQLGFLSGDMIEQQKPAPTCTGLLLSEIMNGSVSYGTHHQQHLSEKEVEEMRMKMLQQPQTQICYATTNHQIASYNNNNNNNNIMLHIPPTTSTATTITTSHSLATVPSTSDQLQVQADARIRVFINEMELEVSSGPFNVRDAFGEEVVLINSAGQPIVTDEYGVALHPLQHGASYYLI	378
		>AtWOX10	MEQESLNGRYGSRVMTDEQMETLRKQIAIYAVLCDQLVFLHNSLSSVPLLSSGMNPMRGEYFDPMVASSSAHGMSTRPRWTPTTTQLQILENIYKEGSGTPNPRRIKEITMELSEHGQIMEKNVYHWFQNRRARSKRKQPPTTTITSSQADDAAVTTTEERGRCGDDSGGFESYEHILFPSPDLGIEHLLNRDKFID	197
		>AtWOX11	MDQEQTPHSPTRHSRSPPSSASGSTSAEPVRSRWSPKPEQILILESIFHSGMVNPPKEETVRIRKMLEKFGAVGDANVFYWFQNRRSRSRRRQRQLQAAAAAADATTNTCDQTMMVSNSLPHHSGSDLGFGGCSTSSNYLFASSSSSYGGGCDNQSNSGMENLLTMSGQMSYHEATHHHYQNHSSNVTSILCPSDQNSNFQYQQGAITVFINGVPTEVTRGGIDMKATFGEDLVLVHSSGVPLPTDEFGFLMHSLQHGEAYFLVPRQT	268
		>AtWOX12	MNQEGASHSPSSTSTEPVRARWSPKPEQILILESIFNSGTVNPPKDETVRIRKMLEKFGAVGDANVFYWFQNRRSRSRRRHRQLLAATTAAATSIGAEDHQHMTAMSMHQYPCSNNEIDLGFGSCSNLSANYFLNGSSSSQIPSFFLGLSSSSGGCENNNGMENLFKMYGHESDHNHQQQHHSSNAASVLNPSDQNSNSQYEQEGFMTVFINGVPMEVTKGAIDMKTMFGDDSVLLHSSGLPLPTDEFGFLMHSLQHGQTYFLVPRQT	268
		>AtWOX13	MMEWDNQLQPNNHHSSNLQGIDVNGGSGAGGGMYVKVMTDEQYETLRKQIAIYGTICERLVEMHKTLTAQQDLAGGRMGGLYADPMMSSLGHKMTARQRWTPTPVQLQILERIFDQGTGTPSKQKIKDITEELSQHGQIAEQNVYNWFQNRRARSKRKQHGGGSSGNNNGESEVETEVEALNEKRVVRPESLLGLPDGNSNNNGLGTTTATTTAPRPEDLCFQSPEISSDLHLLDVLSNPRDEHLVGKMGLAESYNLYDHVEDYGMSG	268
		>AtWOX14	MVKKKKEKEKSKEIEEMDREIQNGAYSGRVMTEEQMEILRKQIAVYAVICDQLVLLHNSLSSYHPLSSGVRPMVGGYFDPMGASSSSHRISTRHRWTPTSTQLQILESIYDEGSGTPNRRRIREIATELSEHGQITETNVYNWFQNRRARSKRKQPQTTTANGQADDVAVTTEERRSCGDSGGLESYEHILFPSPDLGIEHLLSIGKFMET	211
Solanum lycopersicum	10	>Solyc04g078650.2.1	MYMGSSSGSLSMKVHQFTRGFLEHEAASPSLTLGCKRLRPLAPKLNTTNNDTTTTIVTPPFDLKSFIRPESSNSPPKLAYNEDKKDSSQVESHPGGTRWNPTQEQIGILEMLYRGGMRTPNAQQIEQITAQLGKYGKIEGKNVFYWFQNHKARERQKQKRNSLGLSQSPRTPSAIVTSPLSFDTRGEVVRDEDSPYKRKCRGWTFEYMEEEQQQQDEEEIINCRENGDRTLQLFPLHPEGMR	242
		>Solyc03g118770.2.1	MWMMGYNEGGDFNMSDSCNGRKLRPLMPRVPHAPTANPTNCLRNFHGENFIALNHHQLAMSEQNKRDFNTQLVVSSRWNPTPEQLQTLEELYRRGTRTPSAEQIQHITAQLRRYGKIEGKNVFYWFQNHKARERQKRRRQLESSANGNGNGGGGDDQSQSNCNAENAERKESGANRTVFEIEQTKHWPSPTNCSTLAEKTAAKTKAGAASAAAGATAAGVAESCRVAAAERWIPFDEGEQRRSLLAERNATWQMMHLSCSPPTINNNTNCATICSNTITTATCTPIIRSCPSTPTTIDHQTKQLFKPKDHLNIFITPFRCDQKHQNIIGDEEEEGEGNGHEAQTLELFPLRSSNDNNDENNFSDKDEIGAAANLNNNFNGSHYQFFEFLPLKN	393
		>Solyc02g083950.2.1	MEHQHNIEDGGKNSNNSFLCRQSSSRWTPTSDQIRILKDLYYNNGVRSPTAEQIQRISAKLRQYGKIEGKNVFYWFQNHKARERQKKRLIAAASATDNNNISSMQMIPHLWRSPDDHHKYNTTTTNPGVQCPSPSSHGVLPVVQTGNYGYGTLAMEKSFRECSISPPGGSYHQNLTWVGVDPYNNMSTTSPATYPFLEKSNNKHYEETLDEEQEEENYQRGNSALETLSLFPMHEENIISNFCIKHHESSGGWYHSDNNNLAALELTLNSFP	272
		>Solyc06g076000.1.1	MSDSSVDMITSGGSPVGCRWNPTKEQIDLLESLYKQGIRTPSADQIQQITGRLRAFGHIEGKNVFYWFQNHKARQRQKQKQDKFAYYNRFLHRTSVFPPPNCPNGFVVVCSPYYTAQNNLGFYQQYPAVPSMIIPGPGGFKRRATCNQETLNLCEQNNSPNANKEFITQETLNLFPLHPTGVLQEKTTIADSSSSSSTCVPRDHLSSNTTSNSVEVNCFTDLGIGASDRPQPVFNFLCGN	240
		>Solyc03g096300.2.1	MGTKCGRWNPTVEQVKVLTDLFRSGLRTPTTDQIQKISSQLSFYGNIESKNVFYWFQNHKARERQKRRRKVLVDETNNDEDMRIQLDNISSNKQINSNHDTDERVIETLQLFPLNSYAETEKLRLFTEEYMKENMTFSCSIGAEMDHPTLDLRLSFFS	158
		>Solyc02g077390.1.1	MASSNRHWPSMFKSKPCNSHHHQWQHDINSSIIQQRPPCNPEERSPEPKPRWNPRPEQIRILEAIFNSGMVNPPRDEIRKIRAKLQEYGQVGDANVFYWFQNRKSRSKHKQRHLQAKAQQQHHNNNNNSSHQPIITSSSSSSDKSSPNSLTFSIGTSNVMDLLNSPTSSVNQQNYNEFLSNEQPFFFTVQPPPVVPTHDHSAGFCFQDSSTFTPHSSSSGLLLNEWMGGISTQAPNNSKKDENDKINLQSQLMSYTVTSTVSPLATTTIPTISHIQGVTVDPNDAGPTRSTVFINDVAFEVGIGPFNVREVFGEDAVLIHSSGEPLITNEWGITIQPLQHGAFYYLLRTSSIASTHHI	358
		>Solyc11g072790.1.1	MGRPTRWSPTPEQLMFLEEMYRKGLRNPNATQIQSITCHLSSFGKIEGKNVFYWFQNHKARDRQKLKKKLLAQMNQQQILAQYPIDAHSTTTTTTNSNNNTLFHCPTTDQYQICPLTSTTALLQEGEIKEASSQVMTYLYPMDLSKPADQNMENCMIRPYGKDWIVMMNINPNNLPYCVNRPLKTLPLFPITTTDDLKDQTTSSTSLSL	209
		>Solyc11g072770.1.1	MPRPRWSPTPQQLMILQDLYRKGLRNPTSSQVQKITTHLSLYGKIQCKNVFYWFQNHKARDRQKLRKELMMLHKIHKNTSDDDVPHQFHTTQNTNSNLEYNFPPSTFHTLYPQSPSILVHQGEGKDTSSSSTQMMNNMGNVDFPKHCVIENGMMRTNVQGWILMMTDMGPISIPSCSSNKPLETLELFPIKATGIKE	197
		>Solyc06g072890.1.1	MIIPFFDVILEFYLFHSAMDDDSSSSSQSCERNETVRSRWNPKPEQIVILESIFNSGMVNPRKDETVRIRKMLEQFGAVGDANVFYWFQNRRSRSRRRQRQIQASLSAVSNSNEEQSARSSDGGAIQFQTNFVPSSVSSSSSSLGGVVGNANDGLFLFSGPMGIDQNSSITSILCSPTDNSNLNCSSSGFITVFINGVAAQVPRGPLDMKAMFGPEDLVLYHSSGVPLPVNEYGFVVQSLQHGESYFLACPCILLYTHVTLYIL	264
		>Solyc02g082670.2.1	MDWEKQQQQPPVSAPQQTAEELNGTVSGGMFVKVMTDEQMEVLRKQIAVYATICEQLVDLHKSMASQHDLAGARLGNLYCDPLVTSAGHKITGRQRWTPTPMQLQILERIFEQGNGTPTKQKIKEITSELSQHGQISETNVYNWFQNRRARSKRKQQVAATNNTESEVETEVESPNEKKTKPEDLQSSHMPTSMAEDLGYENPDVSSGMHSLDPRTSKPEPMFPSDGSSKPAASYGQMSFYGMSNPRMDQLMGKMEVPGSYHPYIHADDYNMTG	274
Theobroma cacao	11	>Thecc1EG041963t1	MSPAASSRWCPTPEQLMILEEMYRSGIRTPNASQIQKITSHLSFYGKIEGKNVFYWFQNHKARDRQKLRRKLTKQLQLQQQLYHQHHHHQLQQNHPNHHFLHYFDSPGSPAFQHLSYFNSASLFPQVGVHEDAAAKQVMNYTWKFDIPEKVENMDKATMRMYGGDWLTMVDLGSPLSSPCYSTAIRPPLKTLELFPVTASNLKEECNSSKHLSCISTTTTTTTTTTTTPNPTPDIPLNLPLNPPENKPQALSLSA	255
		>Thecc1EG033793t1	MGNMKVHQLARGFWEHEPSLSLGCKRLRPLAPKLATSTDNTVSSFDLKSFIRPESGPRKLGPLDEKRDSPQVETHPGGTRWNPTQEQIGILEMLYRGGMRTPNAQQIEQITAQLGKYGKIEGKNVFYWFQNHKARERQKQKRNSLGLNHCPRSSAPITTITLDTRVELMEREEDSPYKRKCRSWSFEYLEEESRSSCKEEENRTLELFPLHPEGR	215
		>Thecc1EG012755t1	MWMMGYNDSAEFNMPDSFNGRKLRPLIPRPIPSANNPPCLSRINGTDFFALNHHLTTGDQNKRDFNTQPVVVSSRWNPTPEQLRTLEELYRRGTRTPTADQIQHITAQLRRYGKIEGKNVFYWFQNHKARERQKRRRQMESAPDEHSRVDIDIFERKDSGANKTGYEVEQTKTWTVPTNCSTLAEDSVSIQTAAKAAGAECRADGWIQFDEGELQHRRNIVERNGAWQKMQLSYSCPPSTHQLINNSTAAAATNTATPTAPIPTAIRRMDPKQLIKTHDLNIFISPCRENGNVLDHLNSACRNEEDGPGEFQTLQLFPLRSGDGIDNVKEKENEISVAAVTASLTPYPFFEFLPLKN	357
		>Thecc1EG042593t1	MDDGLSGFCIKAGSVRGNGNNGSGGGGGGGGGTKCGRWNPTTEQVKVLTDLFRSGLRTPSTDQIQKISTQLSFYGKIESKNVFYWFQNHKARERQKRRKVSMDENDFICRDNRISSSKRFFEVNHHHDQVKGCQPERVIETLQLFPLNSFEESDHQQEKHLRFHASDQCRETATFPYKISTPETDHHPPLDLRLSFL	197
		>Thecc1EG000215t1	MEPQQQQNQQHPNEDSSGSGKGSFLCRQSSTRWTPTTDQIRILKDLYYNNGVRSPSAEQIQRISARLRQYGKIEGKNVFYWFQNHKARERQKKRFTTTDVPMQRPTVANGGWKADDPIHNNKYPNISPGYSTASSSTGVLTVGQIGNYGYGSMTMEKSFRDCSISACGSSTGASESVSHNFGWVGIDPACSSPYTLFDKKKLIDGILEEEQEDDEEEEAAAPHIETLPLFPMHGEDINAFCSNMKPSPESCYSGWYRSDDGYAGSRASLELSLNSYTGRSQGSI	284
		>Thecc1EG041866t1	MEMEGGNMDMAGSGGTTGNSRWNPTKEQISLLESLYMQGIRTPSADQIQQITSRLKVYGTIEGKNVFYWFQNHKARQRQKQKQENMAYINRYLHRTQPVYPPPPRAGPNVVCGPYFLPQGDLGFYPHQCPKVLLPGAVKRRGRPEKMEKARVYGTGAAYDLVHQECNTMMPDIENYGGVLNNGNHETLALFPLHPTGVLDARATMSSLGSTTSAGNSTTPSSSCETTAGIDQEGYGTEQRFFDFFSSQGSCESDLKYGH	259
		>Thecc1EG029776t1	MASSNRHWPSMFKSKPCNTHHQWQPDINPSLMSSGCHRAPYTSVTGCEERSPEPKPRWNPKPEQIRILEAIFNSGMVNPPRDEIRKIRAQLQEYGQVGDANVFYWFQNRKSRSKHKQRNLQNSKQQSQQTPPMTNITTITAPSSSSSSSEKSSPKGANKSTLSMSSPNVIDVSNSPTASVNQAYFHQPQNEFLNEPFFFPVQQAAAGTGFTQGFVFSELNNMVQVPEQPVGPCTSLLLSEILNNGASKKAHEEKMKMQLQLNYPGSTAPSTHTISPLTASTTATITVPSNINHVQGVGESGVVGPGGAARSAVFINDVAFEVAVGPFNVREAFGDDAVLIHSSGQPVLTNEWGVTVQPLQHGGFYYLVRSSIPFSV	376
		>Thecc1EG010888t1	MYIYHRIFFANSLLRCFFNMGYPHNTDLNLSHHSFNNAKPSPLIPKPNPACPRNTTIISSAPSPCHAIRKAELSEHPLGTSRWNPTPEQLLALEELYRRGTRTPSAAQIQQIATRLRRFGKIEGKNVFYWFQNHKARERQKRRRELETEQELKQCDTERFEKKEPGSATTGCEIEQTKNKGPPSNFSKRSEELILTHGVAAAESGPNKWMQIQEKELQQTKSTAGRVSTWQAMELSCSPIYLINSMTATSLATARASNTQNLCSLKPHQENITTLEDENREDKTLELFPLGSNDRNGINISKKDTTQVPITALNTTFTPNQYFEFLPLKN	330
		>Thecc1EG025805t1	MCFVFFSYILNLGFSFKTIFLLLLFFITVMEDQASDPNSPSHGSERSEPVRSRWTPKPEQILILESIFNSGMVNPPKDETVRIRKLLEKFGSVGDANVFYWFQNRRSRSRRRQRQLQASLAGDHQQRNQAQVPGGAIQYENSTAAMGFANCPSFANSSPSSFLVGSSSSCGVMGDDGFENLLSMSGQMGFQEIGQSSSVTSVLCPSETSNLHYQSGFITVFINGVPTEVPRGPLDMKAMFGQDVVLVHSSGVPVPMNEFGFLLQSLQPGESYFLVSRPT	279
		>Thecc1EG000062t1	MMEWENQEQQQQHHQENQNQRESVNVNVNNGGVMYVKVMTDEQLETLRKQIAVYASICEQLVEMHKNLTAQQDLAGGRLGNLYCDPLMTSAGHKITARQRWTPTPVQLQILERIFDQGTGTPSKQKIKEITSELSQHGQISETNVYNWFQNRRARSKRKQLVSSSNNAESEVETEVESPNEKKTKPENLLSQQNPAPRAEDLCFQNPEITSELHFLGVLSNPNTYNGDDHLSGKMGMPGSYNIYDQADDYSMAG	254
		>Thecc1EG034409t1	MEWQNQEMQQQEEGYLQYQFQNGVCGKVMTDEQMEELRKQIVAYAVISEQLAEMHKAMSAHQDFTGIRLGNFYCDPIVASIGHNITARQRWTPTSLQLQILESIYDLGNGTPSKQKIKEITVELAQHGQISETNVYNWFQNRRARSKRKQQSSGSINAEPEADAEGLGTKEKRTKPESLKFIDIPAQGVESFYFQNPDTGIDQFTGKVESSGGYDPYNNLVEQFGLLG	228
Utricularia gibba	17	>678396907	MHTISSKRWCPTPEQVMILEELYTRGLRTPNAAQIQKITAHLAVYGRIQGKNVFYWFQNHKARDRQKLRRKIQKQLHQNHVIEELELAPPCNPFFQNLRSPTAAAHLPYLQHYPAESVGYQGARICDEGPEGVARRSQAWPLMISYGPIFPCCNRSRPLRTLPLFPIRSDEETGAS	176
		>678330169	MLPIEVEAMKLGRLWEHEPPAALPLGVGCKRLRRLATAGDMKSFIRKGAAQGKGEVTSLPNKEPPQGGTRWNPTHEQIGILERLYHGGMRTPTAEQIEHIARELSKYGRIEGKNVFYWFQNHKARERQKLKQKLQHDVGNFTKEEAEANLSKRKCEPQEFMKHSSKSAPHLEEDEDQRRTLQLFPLNPERRIKTLSEI	198
		>678465972	MSNPSSSFRDRRISPPLVSFCLYIFLGPESTHLHMADDGGVKVSSGGARQSSSRWTPTAEQIRILKDLYYNSGVRSPTADQIQRISAKLRQYGKIEGKNVFYWFQNHKARERHKKRFAADHLLRPPPPPQLPLLSAASGPNGLPFPFLCPFYCLLHLFLCFSSGFHGGNSSFAMERRFRECSITTPTNGNHQCFAWETFSPFIDPSLKLPPGVDEEDERPANDIEIETLPLFPMNGERTKLPDSDDGRLPPHTAASLELSLSSCYRSAPPYSPSFP	276
		>678326734	MMWMMEYDGGGGGGELNLIPDPFSGRRALRPLIPASPTLHGADFLALNHHLGKLIQTKACRRCAVPLTRFMVFHFAAMAEQSKRELMNPQQVVVSSRWNPTPEQLQTLEELYRRGTRTPSAEQIQQITAQLRRYGKIEGKNVFYWFQNHKARERLKLRRQLHEQQQQQHYQKLMPQSQKTSPSEKERELVEVEQIKSWATPTNSSTLAETSQEGAKAADRERKLQEGWLHFHDNDVQIQQQQQQMMYLSCSANSTSPCSSAGAVAVLPAKPLDLITILSTKELETLELFPLNSGVHTDVEVDGGCERASRPRSHPGPYQFFEFLPLKN	328
		>678450116	MHSVGSKRWCPTPEQVAVLEELYTRGLRTPTAAQIQKITAHLAVYGKIQGKNVFYWFQNHKARDRQKLRRKIQKQLHQNHVIPELEVPPPPCNPFFQDLRLPSTASHFPYLHHYPPENAFSQAIGIYDEGPEGVTARSQTSPSIISYDPIFPCCNWSRPLQTLQLFPVRGDQETDAS	177
		>678460967	MAAPNDDGGSGGGGSVAGRQTSTRWTPTAEQIRILKDLYYNNGVRSPTAEQIQRISAKLRHYGKIEGKNVFYWFQNHKARERQKKRFTSVPPPPLPPPPHSFSDHLATAAKLNAPFSSSGLHTFLFFFTSSVFLRFLPVGGFGGPLAMEMKFKEFCVTPGGVCTPQSLAWNPFSSSACFPPPAREIETLPLFPIQDEMAWKLVPEGGASSVPGEGASLELSLSSSSASWYHDEACRLPNPALKPHAHS	248
		>678443816	MEGGDGSHGNGSGGSRWNPTKEQIAMLEGLYKQGLRTPSAEQIQQISNRLKDFGHIEGKNVFYWFQNHKARQRQKQKQEDLAYFNTFLHQAHPILPPPYHHHPQVICSSPCYSVAPNPTRSHHQFMYHQQQHYEKQLQIAGARGMKRSRGSVEEQNGNISTNHITETLDLFPVHPTGLLEESTAEKEQNEEGEEEGWFSMGVEKNH	206
		>678321485	MMGYNDCGEVNAAVQDPFTGRRLRPLMPRPPPASPALHGAADFLALNHHLAIAEHNKLELVNSQQVVVSSRWNPTPEQLQALEELYRRGTRTPSAEQIQQITAQLRRFGKIEGKNVFYWFQNHKARERLQRRRQLHEQQQQQSHHRNNNKSSDNNNNNSPSEKGAQTGSSRGGGGDALEAEQTKSWASTPPPSLSSTTTSQANATPAKVAEVESKPEEGWMCFEQDDDRESRRNATWQWEQHMMHFSSPPAVISPPPKTAPPRDFFTIFPHRGGNAAETLELFPLSSGSQMDTEACTPAGGETVNRAMNHSTPHQFFEFLPLKN	324
		>678319675	MRMPEFELESDDHLHCKVVSPPPPPPGGMSRCSNTFHAKPSPYLGLPAWDQPLKRNACTGPPLVSARWSPTPEQLQALEEMYRHGVRTPSAEQIQQIVARLRRFGRIEGKNVFYWFQNHKAREKQRKRRRLELLAAKKMQELDPLEQPHHQSGNNDNNASQRFSVTAESYQCITRICFLPGSVKCFSEHQSTRWSTASNCSLSWKGWQGDLHQQIAAVKSSESEACWPSELPSCMFTQQKLVPFEAAGTSEIKETQTLELFPIKETEMSATADGVEEEEEYGAAASVPNYFFEFLPVRGI	300
		>678340305	MANSNRERDKHWPSMFKSKPHHQQWNHDINSYRTVTSPCLLPDERTPEPKPRWNPRPEQVRILETIFNSGMVNPPRDEIRKIRAKLQEYGQVGDANVFYWFQNRKSRSKHKHRHLQIAAAKRTAAETVSDGKSKAGTFAAVQSSSSSSSDKSKDKPVPVAPAAARNSSTASVNQAFFPEFFAEPLFANMQQGFCFSDAAAEQNIRNVPDLLTEMMAMSHKKGIGGEEGEERMQQNLNNLQFQISSPQNQICFPGAATTVAEEVVGPPLPKSTVFINEVWFEVGSGPFNVREAFGDDAVLIHSTGQPVLTNEWGVTLQPLQHGGFYYLLRHFPQPPLATPDLL	342
		>678460325	MRATLMEELRRGYIQKPSPIAASILQAGRFQGKADSCMGHHPWDQCLAGGLMDYGVKWEKSIITEKMVMSGRWSPTREQLQFLEEMYRRGIRTPTSEEIQQIVSKLRRFGRIEGKNVFYWFQNHKAREKQKKRRLLEPLAVCKFEISEQTKESGMLSRQLTEAQQGMQTQTQTQTAAAEARRPFALSLEDFSADKVTDQIEGNAYEHRLAARASSKDTQTLELFPVKGNGGGGGGGDEEDGAVRGTASENQFIEFLPLRAS	261
		>678440829	MASSKRHWPSMFKSKPHAQWSHEINNSSNCHGAQCSPERTPEPKPRWNPKPEQVRILEGIFNSGTVNPTRDEIRKIRIQLQEYGQVGDANVFYWFQNRKSRSKHKQRQQQQNGAALKSPSPALQTITSPPPTIPHCDQPSSNLQAKSQDPQSAPPPAKPPVSSELLYEPTFLFESLSTSANGFCSSDRNCPGLLLNEVMVMSQCQCHSSPQTPILPPPINQNLLVPGAEVGPTRSTVFINDVWFEIGSGPFNVREAFGDDALLIQSTGQPVLTDEWGVTLQPLQNGGFYYLLRPFATQSPAHRTFELVLLILSPALLGIRESFLPSFDRLKCLEQV	336
		>678367498	MASSNRHWPSMFKTKRHPQGNHEINISNNCHRTQCSSERTPEPKPRWNPRPEQIRILEAIFNSGTMNPTRDEITKIRIQLQEYGQVGDANVFYWFQNRKSRSKNKQRQQQHNVAAVNCPAPAPQTTPRPPPAAVPHCDIPSSNMRAKTPDPQPTPRTTKPTVPSDFLSQPTFLFQPKSTYGSGYCSPDRSCPGLPISEVMVMSQCHCHPFPHSPALPPPPNAQTLVPVISHNLTLQLLLFLRRWWGRGIHDIDGLHQRRVLRDRIRAVQRDGSLRGRRRAHPLDGASGLNGRMGRHAAAVTARRLLLSSPAVRAAVSGHRPFGLVRIFLSIKGSISLSDRLKCLQQI	347
		>678439972	MGGGHKEAASTALHDACGWDHRRSSTAAARGSGGLVAARWSPTPEQLQFLEDLYRHGITTPSADQIRHIVGKLRRFGRIEGKNVFYWFQNHKAREKQRKRRRLEFLLHHQGSHQFPTASFAQSLGTLPFKYPVPASMDDLIKTAESSAPSWPLDLESSSFMFTKSFSAQKVFGCENGNSFEFESCSDNSGEVKDTQTLDLFPTKKLVLIPADGKEEGESLLRTARLQPSQFFEFLPTREI	240
		>678313126	MEEEAAAHPPPSAPPPVRSRWTPKPEQILILESIFNSGMVNPPKEETIRIRKLLEKFGSVGDANVFYWFQNRRSRSRRRQRQIQAARENPENKPAFGGYPPDLLSNYCPVNFGPSSSFRTDADAFHFPDSHGVFPENSSSLRLPQQETMTVFINGVATEVGRGPVDFAAAFGGGLLLVHSSGTAVPVNEYGLLTESLKHGESYFLCASLACRLNNTSAGCVMIANQNNTSFGIQHPLNPLAAVKAKFNKSGKVAALIQYEFQPNSLVTLSTELDTKFIDKIPKFGLALALRK	292
		>678370149	MSFLVSSSCLLRSNSHSSLSPSPNIVPTPSFVHSYITCTHAPGSWLPPSTTMMNHGEVRCLPDPVSGHRMQLHDPQNPNIFPLHGEAKAAAPCVVSTRWNPTPAQLEALEGIYRRGTRTPTADQIQQITARLKRLGNIERKNVFYWFQNRKAREKKKNRRLFELFPDEKWILPSRKKQPGSVDIAEDGRDKLSRLTGSSSIYSSSSTPTEGRAVKGEGDHEAEACQESGNPFAWRRIVAPPHEFIEFLPTKK	252
		>678463625	MDDVGEENIRVPDRCHYFAESLGISLALLSSPGSMEWQKQPPPPPQQPEDPGGGVFVKVMTDEQMEVLRKQIAVYAAICEQLVELHKSLTSHNDLAGMRLGNMYCDTLIASGTHKITGRQRWTPTAMQLQILERMFDQGIGTPSKQKIKEITGELSQHGQISETNVYNWFQNRRARSKRKQQSTPSNKEESEVDTEVESPTEKKAKPPEFQAHHALTSSAGDLCFQDHSFHSVDTLNGKIDSIMSPEGSSKFGDILGQMPFYGSTLSGSSAGIDQIMGKMEVQGNYNYLLQDGYSMD	297

## Sheet: ORF
The accessions and sequences of WOX genes used in Suplemental Figure 1.
Species	Gene Accessions	ORF Sequences	ORF Length
Arabidopsis thaliana	>AtWUS	ATGGAGCCGCCACAGCATCAGCATCATCATCATCAAGCCGACCAAGAAAGCGGCAACAACAACAACAACAAGTCCGGCTCTGGTGGTTACACGTGTCGCCAGACCAGCACGAGGTGGACACCGACGACGGAGCAAATCAAAATCCTCAAAGAACTTTACTACAACAATGCAATCCGGTCACCAACAGCCGATCAGATCCAGAAGATCACTGCAAGGCTGAGACAGTTCGGAAAGATTGAGGGCAAGAACGTCTTTTACTGGTTCCAGAACCATAAGGCTCGTGAGCGTCAGAAGAAGAGATTCAACGGAACAAACATGACCACACCATCTTCATCACCCAACTCGGTTATGATGGCGGCTAACGATCATTATCATCCTCTACTTCACCATCATCACGGT…	879
	>AtWOX1	ATGTGGACGATGGGTTACAACGAAGGAGGCGCAGATTCCTTCAACGGAGGAAGAAAGCTTCGTCCTCTCATCCCACGTCTCACTTCTTGCCCCACCGCCGCCGTAAACACCAACTCCGACCACCGCTTTAATATGGCAGTGGTGACGATGACGGCGGAGCAGAACAAGAGGGAGCTGATGATGCTAAACTCAGAACCTCAACATCCACCGGTAATGGTGAGCTCACGGTGGAATCCGACACCAGATCAGTTAAGGGTTCTTGAAGAGCTTTACCGACAAGGAACTAGAACTCCTTCTGCCGACCACATCCAACAAATCACCGCACAGCTACGACGGTACGGGAAGATAGAAGGCAAAAACGTTTTCTATTGGTTCCAAAACCACAAAGCCCGAGAACGC…	1053
	>AtWOX2	ATGGAAAACGAAGTAAACGCAGGAACAGCAAGCAGTTCAAGATGGAACCCAACGAAAGATCAGATCACGCTACTGGAAAATCTTTACAAGGAAGGAATACGAACTCCGAGCGCCGATCAGATTCAGCAGATCACCGGTAGGCTTCGTGCGTACGGCCATATCGAAGGTAAAAACGTCTTTTACTGGTTCCAGAACCATAAGGCTAGGCAACGCCAAAAGCAGAAACAGGAGCGCATGGCTTACTTCAATCGCCTCCTCCACAAAACCTCCCGTTTCTTCTACCCCCCTCCTTGCTCAAACGTGGGTTGTGTCAGTCCGTACTATTTACAGCAAGCAAGTGATCATCATATGAATCAACATGGAAGTGTATACACAAACGATCTTCTTCACAGAAACAAT…	783
	>AtWOX3	ATGAGTCCTGTGGCTTCAACGAGGTGGTGTCCGACGCCGGAGCAACTGATGATCTTGGAAGAGATGTACCGGAGTGGTATACGGACTCCGAATGCGGTGCAGATACAACAGATCACAGCTCACTTGGCGTTCTATGGAAGAATCGAGGGCAAAAACGTCTTTTACTGGTTCCAGAACCATAAGGCTAGAGATAGACAGAAGCTGAGGAAGAAACTAGCCAAGCAACTTCACCAGCAACAACATCAACTTCAACTCCAACTTCAGCAGATCAAACCAAAACCAATATCATCGATGATTTCTCAACCAGTTAATAAGAATATCATCGATCATCACAATCCTTATCATCATCACCATCATAATCATCATCATAATCATCATCGTCCATATGATCATATGTCC…	735
	>AtWOX4	ATGAAGGTTCATGAGTTTTCGAATGGGTTTTCTTCATCGTGGGATCAACATGACTCGACATCATCCCTTAGCCTAAGCTGCAAACGCCTCCGTCCTCTCGCCCCTAAGCTCTCCGGCAGCCCTCCCTCCCCTCCTTCTTCTTCCTCCGGCGTCACTTCAGCCACTTTTGACCTTAAAAACTTCATTAGACCCGATCAAACCGGTCCGACAAAATTTGAACACAAACGAGACCCTCCTCATCAATTGGAGACGCACCCGGGAGGGACAAGGTGGAACCCGACTCAAGAACAGATAGGGATACTTGAGATGTTGTACAAAGGTGGAATGCGTACTCCTAATGCTCAACAGATTGAGCATATCACATTGCAACTCGGTAAGTACGGGAAAATCGAAGGGAAA…	756
	>AtWOX5	ATGTCTTTCTCCGTGAAAGGTCGAAGCTTACGTGGCAACAATAACGGAGGAACGGGGACGAAGTGCGGGAGATGGAATCCAACGGTGGAGCAGTTGAAGATATTGACTGATCTGTTTCGAGCCGGTCTTAGAACTCCAACAACTGATCAGATTCAGAAGATCTCTACGGAGCTCAGTTTCTACGGCAAGATAGAGAGCAAGAATGTTTTCTATTGGTTTCAGAATCATAAGGCTAGGGAGAGGCAGAAACGTCGTAAAATCTCCATTGATTTTGATCATCATCATCATCAACCATCAACTAGAGATGTTTTTGAAATAAGCGAAGAAGATTGTCAAGAGGAAGAGAAGGTGATAGAGACATTACAACTCTTTCCGGTGAATTCATTTGAAGACTCCAAC…	549
	>AtWOX6	ATGGGCTACATCTCCAACAACAACCTCATCAACTATTTGCCCCTCTCTACTACTCAACCTCCTCTTCTTCTCACCCACTGTGATATTAACGGCAATGATCACCATCAGCTCATAACCGCATCATCAGGAGAACACGATATTGATGAACGGAAAAACAACATTCCTGCGGCGGCGACTTTGAGATGGAATCCGACGCCAGAGCAGATCACGACGCTAGAAGAGCTTTACAGAAGCGGAACACGGACGCCGACGACGGAACAGATCCAACAGATAGCATCTAAGCTTCGTAAATATGGGAGAATCGAAGGGAAGAACGTTTTCTATTGGTTTCAGAATCATAAGGCTAGAGAGAGACTAAAACGCCGCCGTCGTGAAGGTGGTGCTATTATCAAACCACAT…	816
	>AtWOX7	ATGTCGTCGAGAGGATTCAACATTAAAGCTAGAGGATTATGTAATAACAACAACGGAGGAGGAGGAACGGGGGCGAAGTGTGGACGGTGGAATCCAACGGTGGAGCAAGTGAAGCTTCTGACAGATCTGTTCAAGGCGGGACTGCGAACACCGAGCACGGACCAGATTCAGAAGATCTCTATGGAGCTGAGTTTCTACGGTAAGATTGAGAGCAAGAACGTGTTCTATTGGTTCCAAAACCATAAAGCTAGAGAGAGACAAAAGTGCCGGAAAATCTCCACCGTCAAGTTTGATCATCGTCAAGATACAGATCTTTCTAAGCCTCGCCGAGACAACGTACGTCGTCATCAACTACCAGCGAAAGGTTAA	369
	>AtWOX8	ATGTCCTCCTCAAACAAAAATTGGCCAAGCATGTTCAAATCCAAACCTTGCAACAATAATCATCATCATCAACATGAAATCGATACTCCATCTTACATGCACTACTCTAATTGCAACCTATCATCTTCCTTTTCCTCAGATCGGATACCAGATCCTAAACCGAGATGGAATCCTAAACCGGAGCAGATTAGGATACTCGAATCAATCTTCAATTCCGGTACTATTAACCCACCTAGAGAGGAGATTCAAAGAATCCGGATCCGGCTTCAAGAATATGGTCAAATCGGTGACGCAAACGTGTTTTACTGGTTTCAAAACCGGAAATCTCGAGCAAAACACAAGCTTCGTGTTCATCACAAAAGCCCTAAAATGTCAAAGAAGGACAAGACGGTTATTCCT…	978
	>AtWOX9	ATGGCTTCTTCGAATAGACACTGGCCAAGCATGTTCAAGTCCAAACCTCATCCCCATCAATGGCAACATGACATCAACTCTCCTCTCTTGCCTTCTGCTTCTCACCGATCTTCTCCTTTCTCTTCAGGATGTGAAGTGGAGAGGAGTCCAGAGCCAAAACCAAGATGGAATCCAAAGCCAGAGCAGATTCGGATACTTGAAGCAATCTTTAACTCCGGGATGGTGAATCCTCCAAGAGAGGAGATCAGGAGGATTAGGGCTCAGCTTCAAGAATACGGCCAAGTCGGTGATGCTAACGTCTTCTACTGGTTCCAAAACCGTAAGTCCCGTAGTAAACACAAACTCCGCCTCCTCCACAACCACTCCAAACACTCTCTCCCTCAAACGCAACCGCAGCCG…	1137
	>AtWOX10	ATGGAGCAAGAGAGCCTAAACGGTAGGTATGGTAGTAGAGTAATGACGGATGAACAAATGGAGACTCTTCGTAAGCAAATCGCCATTTACGCCGTTCTTTGCGACCAGCTCGTCTTCCTCCACAACTCTCTCTCTTCTGTCCCTCTTCTTTCATCAGGAATGAATCCAATGAGAGGTGAGTATTTTGATCCAATGGTGGCATCGTCAAGCGCTCATGGAATGTCGACTCGGCCTCGATGGACTCCTACGACAACGCAACTTCAGATTCTTGAGAACATTTACAAGGAAGGCAGTGGAACACCAAATCCGCGGAGGATTAAAGAGATCACGATGGAACTGTCTGAACATGGACAAATCATGGAGAAAAATGTATACCATTGGTTTCAAAACCGACGAGCT…	594
	>AtWOX11	ATGGACCAAGAACAAACACCACATAGCCCAACCCGCCATAGTCGCTCACCCCCATCCTCCGCCTCCGGTTCCACCTCAGCAGAACCGGTTCGGTCCCGATGGTCACCTAAACCGGAACAAATACTCATACTTGAGTCGATCTTCCACAGTGGTATGGTTAACCCTCCCAAAGAAGAGACGGTAAGGATAAGAAAGATGCTCGAGAAATTTGGCGCGGTGGGAGATGCAAATGTCTTCTATTGGTTTCAAAACCGGCGGTCAAGGTCCCGTCGGAGACAGCGACAGCTACAGGCTGCAGCTGCAGCAGCGGACGCAACCACCAACACTTGTGACCAGACTATGATGGTGAGCAACAGCTTACCACATCATAGTGGGAGTGATTTGGGGTTTGGAGGTTGT…	807
	>AtWOX12	ATGAATCAAGAAGGTGCTTCACATAGCCCATCCTCCACTTCCACCGAACCAGTCCGGGCACGTTGGTCACCTAAACCGGAGCAAATCTTGATACTCGAATCCATCTTCAACAGTGGTACTGTTAACCCACCAAAAGATGAAACGGTGAGGATAAGAAAGATGCTTGAGAAATTCGGTGCTGTGGGAGACGCAAACGTCTTCTACTGGTTTCAAAACCGACGGTCAAGATCTCGCCGGAGACACCGGCAGCTTTTAGCAGCCACCACCGCAGCCGCCACCTCCATAGGAGCTGAAGACCACCAGCACATGACGGCCATGAGCATGCATCAATATCCTTGCAGCAACAACGAGATTGATTTGGGGTTTGGAAGTTGTAGCAACTTATCAGCTAATTACTTC…	807
	>AtWOX13	ATGATGGAATGGGATAATCAGCTACAACCCAATAACCATCACTCTTCTAATCTTCAAGGGATCGACGTTAATGGCGGCTCCGGCGCCGGAGGAGGAATGTACGTGAAGGTGATGACCGATGAGCAGTATGAAACTCTCAGGAAACAGATTGCTATTTACGGCACCATTTGTGAGCGTCTTGTTGAGATGCATAAAACTCTCACTGCTCAACAAGATCTTGCAGGAGGGAGAATGGGAGGACTATATGCAGACCCAATGATGTCATCTTTAGGTCATAAGATGACAGCTAGACAGAGGTGGACTCCTACGCCAGTCCAGCTTCAGATTCTGGAACGTATATTCGATCAAGGCACGGGAACACCGAGCAAGCAGAAGATCAAAGACATAACAGAAGAGCTG…	807
	>AtWOX14	ATGGTAAAAAAAAAAAAGGAAAAGGAGAAAAGCAAAGAAATAGAGGAGATGGATAGAGAGATCCAAAACGGTGCGTATAGTGGGAGAGTGATGACTGAGGAGCAGATGGAGATTCTCCGTAAGCAGATCGCCGTTTACGCCGTTATTTGTGACCAACTCGTCCTCCTCCACAACTCCCTCTCTTCTTACCATCCACTCTCATCAGGAGTGAGGCCAATGGTTGGCGGATACTTTGATCCGATGGGGGCATCGTCAAGTTCTCATAGGATATCGACTAGGCATCGGTGGACTCCGACTTCAACACAGCTTCAGATACTTGAGAGCATTTACGACGAAGGAAGTGGAACACCGAATCGACGGAGGATTAGAGAGATCGCGACGGAGCTGTCTGAACATGGA…	636
Oryza sativa. ssp. Japonica	>OsWUS	ATGGATCACATGCAGCAGCAGCAGCGGCAGCAGGTGGGTGGAGGGGGAGGAGAGGAGGTGGCGGGGAGGGGTGGTGTGCCGGTGTGCCGGCCGAGCGGGACGAGGTGGACGCCGACGACGGAGCAGATCAAGATCCTGCGGGAGCTGTACTACAGCTGCGGCATCAGGTCGCCCAACTCGGAGCAGATCCAGCGGATCGCCGCCATGCTGCGCCAGTACGGCCGCATCGAGGGCAAGAACGTCTTCTACTGGTTCCAGAACCACAAGGCCCGCGAGCGCCAGAAGAAGCGCCTCACCACGCTCGACGTCACCACCACCACCGCCGCCGCCGCCGACGCCGACGCCAGCCACCTCGCCGTCCTCTCCCTCTCGCCTACAGCAGCTGGCGCGACGGCTCCC…	870
	>OsWOX1	ATGCCTCAGACCCCTTCGACGCGGTGGTGCCCGACGCCGGAGCAGCTGATGATCCTGGAGGAGATGTACAGGAGCGGCGTGCGAACGCCCAACGCGGCAGAGATCCAGCAAATCACGGCGCACCTCGCCTACTACGGCCGCATCGAGGGCAAGAACGTCTTCTACTGGTTCCAGAACCACAAGGCCCGCGAGCGCCAGCGCCTCCGCCGCCGCCTCTGCGCGCGGCACCAGCAGCAACCCTCACCGCCCTCCTCCACGGTGCCTCCGGCTCCCACTGCTGCTGCTGCCGGTGCCGTCGTGCAGGTGCACCCCGCGGTGATGCAGCTACACCACCACCACCACCACCATCACCCATACGCTGCGGCCGCCGCTGCCCAAAGTCATCACCTGCAGCAGCAG…	612
	>OsWOX2	ATGGCGCCGGCGGTGCAGCAGCAGCAGAGCGGCGGCGGCGGCGGATCGACGGGGGCGGCGGCGGTGGGGTCGACGACGCGGTGGTGCCCGACGCCGGAGCAGCTGATGATGCTGGAGGAGATGTACAGGGGAGGGCTCCGGACGCCGAACGCGGCGCAGATACAGCAGATCACGGCGCACCTCTCGACGTACGGCCGCATCGAGGGCAAGAACGTCTTCTACTGGTTCCAGAACCACAAGGCCCGCGACCGCCAGAAGCTCCGCCGCCGCCTCTGCATCTCCCACCACCTCCTCTCCTGCGCCCACTACTACCACCACCACCTCGCCGCCGCCGCCGCCGTCGTTCCGCCGCCGCAGCTTCTGCCGCCGCTGCACCCCTCCTCCTCCTCCTCCTCCTGC…	861
	>OsWOX3	ATGCCTCAGACCCCTTCGACGCGGTGGTGCCCGACGCCGGAGCAGCTGATGATCCTGGAGGAGATGTACAGGAGCGGCGTGCGAACGCCCAACGCGGCAGAGATCCAGCAAATCACGGCGCACCTCGCCTACTACGGCCGCATCGAGGGCAAGAACGTCTTCTACTGGTTCCAGAACCACAAGGCCCGCGAGCGCCAGCGCCTCCGCCGCCGCCTCTGCGCGCGGCACCAGCAGCAACCCTCACCGCCCTCCTCCACGGTGCCTCCGGCTCCCACTGCTGCTGCTGCCGGTGCCGTCGTGCAGGTGCACCCCGCGGTGATGCAGCTACACCACCACCACCACCACCATCACCCATACGCTGCGGCCGCCGCTGCCCAAAGTCATCACCTGCAGCAGCAG…	612
	>OsWOX4	ATGAGGCTTCACCATCTGCATGTGGCCTACCTGGATCACAAAGCGTCGTCGTCCTCGTCGTCTCCGGCGCCACCATCCATCTCCCCGTCGTCGATCCCCGGATCGGCCGCCTTCCCTGCTTTCTCCTTCAAATGCCTCCGCCCGCTCGCGCCCAAGATCTCGCTGCCGGAGCCGAGGAAGATGATCGCGCCGCCGGACTTCGTCGTCCCTCGCGCCAGAAACGCTTCCAAGCTGCTCAACTACACTGTGCAGGTGCCGGCGGCGGGGACGACGAGGTGGAACCCGTCGGCGGAGCAGATAAAGGTGCTGGAGATGCTGTACCGCGGCGGGATGCGGACGCCGAACTCCGTCCAGATCGAGCGGATCACGGAGGAGCTCGGCAAGTACGGCCGGATCGAG…	711
	>OsWOX5	ATGGAGGCTCTTAGCGGGCGAGTGGGGGTGAAGTGTGGGCGGTGGAACCCGACGGCGGAGCAGGTGAAGGTCCTGACGGAGCTGTTCCGAGCGGGGTTGCGGACGCCGAGCACGGAGCAGATCCAGCGCATCTCCACTCACCTCAGCGCATTCGGCAAGGTGGAGAGCAAGAACGTCTTCTACTGGTTCCAGAACCACAAGGCCCGCGAGCGCCACCACCACAAGAAGCGCCGCCGCGGCGCCTCCTCCCCCGACAGCGGCAGCAACGATGACGATGGCCGCGCCGCAGCCCACGAGGGCGACGCCGACCTCGTCCTGCAGCCTCCTGAGAGCAAGCGGGAGGCCAGAAGCTACGGCCATCATCACCGGCTCATGACATGCTACGTGAGGGATGTGGTG…	603
	>OsWOX6	ATGGAGGGGAGCAGTAATAGCCCGGATAGGCAGTCGTCGGGCGGCAGCCCGCCGGAGGAGCGCGGCGGCGGGGGAAGCGGTGGAGGAGGAGGGCGGAGCGCCGCCGGCGAGCCGGTGCGGTCGCGGTGGACGCCCAAGCCGGAGCAGATACTGATCCTGGAGTCCATCTTCAACAGCGGCATGGTCAACCCGCCCAAGGACGAGACCGTCCGCATCCGCAAGCTGCTCGAGAGGTTCGGCGCCGTCGGCGACGCCAACGTCTTCTACTGGTTCCAGAACCGCCGCTCGCGCTCGCGCCGCCGCCAGCGCCAGATGCAGGCGGCCGCCGCCGCCGCCGCAGCGGCGGCCTCTTCCTCTTCCCCATCCGCCAACACCTCTCCCGCAGCCGCGAGCGCCGCC…	987
	>OsWOX7	ATGGCGTCGTCGAACAGGCACTGGCCGAGCATGTTCAGGTCGAAGCACGCCACGCAGCCGTGGCAGACGCAGCCTGACATGGCCGGGTCGCCGCCCTCCCTCCTCTCCGGCTCCTCCGCCGGCAGCGCCGGCGGCGGCGGCTACTCCCTCAAGTCGTCGCCCTTCTCGTCAGTGGGCGAGGAGAGGGTTCCGGACCCGAAGCCGCGGTGGAACCCGCGGCCGGAGCAGATCCGGATCCTGGAGGCGATCTTCAACTCCGGCATGGTCAACCCGCCGCGCGACGAGATCCCGCGCATCCGCATGCAGCTGCAGGAGTACGGCCAGGTCGGCGACGCCAACGTCTTCTACTGGTTCCAGAACCGCAAGTCCCGCTCCAAGAACAAGCTGCGCTCCGGCGGG…	1602
	>OsWOX8	ATGGAGTGGGACAAGGCCAAGGCGTCCTCCGGCGAGGCGGTGGACGACAGGGGCGGAGGGGAAGGAGGGCTCGGGTACGTGAAGGTGATGACGGACGAGCAGATGGAGGTGCTCCGGAAGCAGATCTCCATCTACGCCACCATCTGCGAGCAGCTCGTCGAGATGCACCGCGCCCTCACCGCGCAGCAGGACTCCATTGCAGGAATGAGGCTTGGTAATCTGTACTGTGATCCTCTAATGGTTCCCGGAGGTCACAAGATCACAGCAAGGCAGCGATGGACACCAACCCCAATGCAGTTGCAGATTCTTGAGAACATCTTTGACCAAGGCAATGGAACACCAAGCAAGCAAAAGATAAAGGACATAACAGCAGAGCTCTCACAGCATGGCCAGATCTCA…	804
	>OsWOX9	ATGGAGACGACGACGACGACGTTGGGCGGCGGCGGCGGCGGGCGGGCGGGAGGCTTCTCCGATCCGCCGTCTCCGCTCTCGCCGCCGCTGTCGCCGGCCTCGGCGGCGGCGGCGGCGCTGGCGAACGCGCGGTGGACGCCGACCAAGGAGCAGATCGCGGTGCTGGAGGGGCTGTACCGGCAGGGGCTGCGCACGCCGACCGCCGAGCAGATACAGCAGATCACGGCGAGGCTCCGGGAGCACGGCCACATTGAGGGCAAGAACGTGTTCTACTGGTTCCAGAACCACAAGGCCCGGCAGCGGCAGAAGCAGAAGCAGCAGAGCTTCGACTACTTCAGCAAGCTGTTCCGCCGCCCGCCGCCGCTGCCCGTGCTCCACAGGCCACTCGCGCGGCCCTTC…	942
	>OsWOX10	ATGGACCGCACTGCGACTGCAAGCTGGGAGGTCATGAGCCGGCGAGGTGAGCAGCAGCAGCAGCTGATGATGCAAGCTCCGGCCAGCCATAATGGTGGCAGCGGCGGCGGCGAGCCGGCGAGGTCGCGGTGGGCGCCGAAGCCGGAGCAGATCCTGATACTGGAGTCCATCTTCAACAGCGGCATGGTGAACCCGGCCAAGGACGAGACGGCGCGCATCCGCCGCCTCCTCGAGCGCTTCGGCGCCGTCCGCGACGCCAACGTCTTCTACTGGTTCCAGAACCGCCGCTCCCGCTCCCGCCGCCGCGCCCGCCAGCTCCAGCAAGCCTGCGGCGCCGCCCTCCATCAGCTCCCCTCCGCCGCCGCCGCCGCCGGAGCCGGAGGAGGAGGAGATTACTAT…	855
	>OsWOX11	ATGGACGGCGGCCACAGCCCGGACAGGCATGCGGCGGCGGCGGCGGGGGAGCCGGTGAGGTCGCGGTGGACGCCGAAGCCGGAGCAGATACTCATCCTGGAGTCCATCTTCAACAGCGGCATGGTGAACCCGCCCAAGGACGAGACCGTCCGCATCCGCAAGCTGCTCGAGCGCTTCGGCGCCGTCGGCGACGCCAACGTCTTCTACTGGTTCCAGAACCGCCGCTCGCGCTCCCGCCGCCGCCAGCGCCAGCTGCAGGCGCAGGCGCAGGCGGCCGCGGCCGCCGCCTCGTCGGGATCTCCTCCGACTGCTTCGTCCGGTGGCCTCGCGCCTGGCCACGCCGGCTCGCCGGCTTCGTCGCTCGGGATGTTCGCGCACGGCGCCGCCGGGTACAGCTCC…	789
	>OsWOX12	ATGGCCTCACCGAACAGGCACTGGCCGAGCATGTTCAGGTCCAATCTTGCCTGCAACATCCAGCAGCAGCAGCAGCCTGACATGAACGGCAACGGCAGCTCGTCCTCTTCCTTCCTCCTCTCGCCACCTACTGCTGCGACCACCGGCAACGGCAAGCCCTCCTTGCTCTCCTCAGGGTGTGAGGAGGGGACGAGGAATCCGGAGCCGAAGCCGCGGTGGAACCCGAGGCCGGAGCAGATAAGGATACTGGAGGGGATCTTCAACTCCGGGATGGTGAACCCGCCGCGCGACGAGATCCGCCGCATCCGCCTGCAGCTGCAGGAGTACGGCCAGGTCGGCGACGCCAACGTCTTCTACTGGTTCCAGAACCGCAAGTCCCGCACCAAGAACAAGCTGCGC…	1548
	>OsWOX13	ATGATGGCCTTAGGCGTGCCACCGCCTCCCTCGCGCGCCTACGTGTCCGGCCCGCTACGCGACGATGACACTTTTGGCGGTGATCGTGTTCGGCGGCGGCGGCGGTGGCTCAAGGAGCAGTGCCCTGCCATCATTGTCCACGGGGGTGGCAGGCGTGGAGGGGTCGGCCACAGGGCCCTGGCTGCCGGAGTCTCTAAAATGCGTCTCCCAGCCCTAAACGCCGCCACCCACCGGATCCCCTCCACCTCGCCCTTAAGTATCCCTCAGACCCTCACCATCACCCGCGATCCTCCCTACCCAATGCTGCCTCGAAGTCACGGCCACCGGACCGGCGGCGGCGGCTTCTCCCTCAAGTCCTCGCCCTTCTCGTCAGTGGGCGAGGAGAGGGTTCCGGACCCG…	921
Medicago truncatula	>Medtr1g019130.1	ATGAAGGTGCATCAATTCACACGTGGATTTTGGGAGCATGAACCTTCCCTCACACTTGGTTGCAAGCGTTTACGTCCTCTTGCACCTAAAATTTCTTCTAATAACACCGATAATTCTACTACTAACACCCCTTCTCTTTCTTTTGATCTCAAGAGTTTCATTAGACCCGAAACTGCTCCCAGAATTAGTCTTTCTTCCTCTGATGATAACAAGAAAGATCCACCTTCACCACAAAGCCAGGTTGAAACGCATATTCCAGGAGGGACAAGATGGAATCCAACACAAGAACAAATAGGAATATTGGAGATGTTATACAGAGGTGGAATGAGAACTCCAAATGCACAACAAATAGAACAGATTACAGTTCAACTTAGCAAGTACGGTAAAATTGAAGGGAAA…	711
	>Medtr7g060630.1	ATGTCTCCACCTGGTTCATCAAGATGGAGCCCTACAACTGAACAACTTATGATCTTAGAGGAACTGTATAGAAGTGGAATTAGAACTCCTAGTGCTGTTCAAATTCAGCAAATAACTACTCACCTTTCTTTCTATGGTAGGATAGAAGGAAAAAATGTTTTCTATTGGTTTCAGAATCATAAGGCTAGGGATAGACAGAAGTTAAGAAGGAAACTTAACAAACAACTGCAGCTACAGCAGCAGCAGCAGCAGCAACAACAACAACAACTACATGTTCATCATTGTCAACTCAATCATAATAATATGATTAGTAACCATTTTGTTGGTAGCACTTTTGGTTACCCTTTTGGATCTAATGCACAAGACTTTTCCTTTTTTAACTCACCTAGCTTGCTTTTT…	621
	>Medtr8g107210.1	ATGTGGATGGTGGGTTACAATGAAGGTGGTGAGTTCAACATGGCTGATTATCCATTCAGTGGAAGGAAACTAAGGCCTCTCATTCCAAGACCAGTCCCAGTCCCTACTACTTCTCCTAACAACACTTCAACTATAACTCCTTCCTTAAACCGCATTCATGGTGGCAATGATTTATTTTCACAGTATCATCATAATCTGCAGCAGCAAGCATCAGTAGGAGATCATAGCAAGAGATCAGAGTTGAATAATAATAATAATCCATCTGCAGCAGTTGTGGTGAGTTCAAGATGGAATCCAACACCAGAACAGTTAAGAGCACTGGAAGAATTGTATAGAAGAGGAACAAGAACACCTTCTGCTGAGCAAATCCAACAAATAACTGCCCAGCTTAGAAAATTT…	1077
	>Medtr4g084550.1	ATGTCTGATTCATTCTGTAGCTTTCTCTCTGCCACTTCAAATTCCAACCATAATTCCCATGCACCTTCAAAAATCACCTCAATAGTCCAACCTTATTGTATTTGCACCCATTGCAACCATCTCCTCCCCTTCAATCACCATCTCGCTGAGCAAGGAACAAGCAATATTATGCATCCTCAACCAAGCTCAAGGTGGAGTCCAACACCAGTTCAATTACTAGTCCTTGAAGAATTGTATAGGCAAGGCATGAAAACACCATCAGCTGAACAAATCCAACAAATTGCTTCGCAGCTTCGACAATTCGGGAAGATTGAAGGAAAAAATGTGTTCTATTGGTTCCAGAATCACAAGGCGAGAGAGCGACAGAAGCGTCGTCGCCTTGAGATGGAGGAAACAACT…	555
	>Medtr4g063735.1	ATGGAGGGTGAGAATAATAATGAGATGAATGAAGAGGGGTCGAATGGGAATAATAGTATTTCATCAAGTTCACGATGGAACCCAACAAAAGAACAAATAAGTATGTTGGAGAATTTGTATAAGCAAGGAATAAAGACACCAAGTGCTGAAGAAATACAAGAAATCACTGCTAGGCTTAGAGTGTATGGTCACATCGAAGGAAAGAATGTCTTTTACTGGTTTCAGAATCACAAAGCAAGACAGAGACAGAAACAGAAGCAAGAAAGTATTGCTTATTTCAATCGACTTCTTCATAGACCTCAACCCATTTATCCTTCACCTATTTGTCCAAATGCTATGCGTGCACCATATTGCGTACCACAACCACAAAGTCATGAAATAAGCTATTACCCTCAAAAT…	774
	>Medtr5g021930.1	ATGGAACAGCCTCAACAACAACAACAACCACAGACACAACAACATTCACCAAACAATGGGATTATGGGAAGCAGACAAAGTAGTACAAGGTGGACACCAACAACAGATCAGATAAGAATATTGAAGGATCTTTACTACAACAATGGAATTAGATCACCAAGTGCAGAACAGATTCAGAGAATCTCTGCTAGGTTAAGACAGTATGGTAAGATTGAAGGCAAAAATGTCTTTTATTGGTTTCAAAATCACAAAGCTAGAGAAAGACAGAAGAAAAGGTTCACTTCTGATGTTAATGTTGTTCCCATCATTCAAAGAGCACCAAACAACAATACTATTATTTCTGCTGCTAATTGGAAACCTGATCATCATGAACAACAACAAAACATTAATGTTCATACC…	909
	>Medtr5g081990.1	ATGGAAGAGAGCATGTCAGGCTTTTGCATGAAATCATCTGGAAGTAGTAATTTCCATGGTAAAAGTGGAAGCAGCAGCACTGGCACAAAGTGTGGTCGTTGGAATCCAACAACAGAACAAGTTAAACTTCTGACTGAACTTTTCAGAGCAGGGCTCAGAACTCCAAGCACTGATCAAATTCAGAAAATATCCAATCAACTCAGTTTTTATGGTAAGATAGAGAGCAAGAATGTGTTCTATTGGTTTCAAAATCACAAAGCTAGAGAAAGACAAAAACGTCGTAAGGTTTCTTTTGATGATGACAAGGATGTCATAGTTCATAGAGACAACTCTATGAATGCTTCAACACAAAGGTTTGCTGAGATGTACTCAGAGCCTGATAGAGTGATTGAGACTCTT…	555
	>Medtr2g015000.1	ATGGCTTCATCAAATAGACACTGGCCAAGCATGTTTAAGTCTAAGCCCTGCAACACTCATCACCAATGGCAGCATGACATCAACTCTTCTCTCATCTCTTCTGCTTGCCACAGAACCCCTTACTCCTCAGGTTGTGAAGAGAGAAGTCCTGAGCCAAAGCCAAGGTGGAATCCAAAACCAGAACAAATCCGCATACTTGAAGCTATCTTCAATTCTGGAATGGTGAATCCACCAAGAGAAGAAATAAGGAAGATTAGGGCACAGTTGCAAGAGTATGGTCAAGTTGGTGATGCTAATGTTTTCTATTGGTTCCAAAACCGCAAATCAAGAAGCAAGCATAAGCTTCGCCATCTCCAAAACCAGAACAAGAATCAGAACCAGAACCAGAATCAGAATCAA…	1374
	>Medtr7g025010.1	ATGACTTCCTCGAACAAACATTGGCCTAGCATGTTCAAGAAGTCTACCAATGCGTCCAACCAACGGAATTCTCAAGGCCTCAACTCTTCCCTCTTAACTGGTGGAGATGGCGAAGAGAGAACTCCAGAACCAAAGCCAAGATGGAACCCAAAACCACAACAAATTCGCATTCTCGAAGCCATTTTCAACTCAGGGATGGTGAACCCACCAAGGGAGGAAATTACGAAGATACGTGAACAATTACAAGAGTTTGGTCAAGTTGGTGATGCCAATGTCTTTTACTGGTTTCAAAACCGCAAGTCTCGAAGCAAACAAAAGAAAAGATTCATCCACAACAAGAAACGAGAAACACAACAAAACTCTGGTCATCAAACACTCACATCACCACCCAACTCATCA…	1773
	>Medtr6g027390.1	ATGGAAGATCAACAACAAAACCAACATGTTCAGTCTCAAAGTTCCAATACTAATAATCCAAACAACACTGAAAAGAGTGAAACTGTGAGATCAAGATGGACACCAAAACCTGAACAAATCCTTATACTTGAATCCATTTTCAATAGTGGAATGGTCAATCCACCAAAAGATGAAACCGTTAGAATAAGAAAACTTCTTGAGAAATTTGGAGCTGTTGGTGATGCCAATGTTTTTTATTGGTTTCAGAATCGCCGCTCTCGCTCTCGACGCCGTCAGAGGCAGATGCAGGCCGCCGCCCAACTAGGCGGTGGCAGTACAAATGCAAATCCATACCACCAATACCAGTGCAGTACCAACAGTACCTCTTTGTCTCTTGGTACTGCACTTGGTTTTGGTGGT…	903
	>Medtr7g086940.1	ATGGAAGATAAGATGCAACATGACCCCCCCAACAACACTCCAACCCAACATGGTTCCGAGAAAACTGAACCGGTTAGGTCAAGGTGGACACCAAAACCAGAACAAATTCTCATACTTGAGTCCATCTTCAACAGTGGCATGGTGAATCCCCCAAAAGAAGAAACTATCAAAATAAGAAAACTTCTTGAGAAATTCGGCAACGTCGGTGACGCCAACGTCTTCTACTGGTTCCAAAACCGCCGGTCTAGATCTCGCCGCCGACAACGCCAGATGCAGCAGGCCACACTTGATCAGCAAAGAAATCAGATGGCTATGATGCAGCCTCAGCAAGTTGTTAACGATGGTGCAAGTGCAATTCCTTGTGATATGGTTCAAACCAACCCAACCATGGTTTTTGGT…	819
	>Medtr1g115315.1	ATGGTGAACATGATGGAATGGCAGAAACAACAAGTACAGAATGGGAATGTCGAAGCGATGTATGTTAAGGTGATGACTGATGAACAATTGGAAACTTTGAGGAAACAAATTGCTGTTTATGCTACCATTTGTGAACAACTTGTTGAGATGCATAAAACACTCTCTGCTCAACAAGATCTTGCTGGGGTTAGGTTGGGGAATTTATACTGCGACTCATTGATGACAGCTGGTCACAAAATCACATCCAGACAGAGGTGGACTCCTACACCGGTTCAGCTCCAGATTCTTGAGCGTATATTCGATCAGGGAAATGGAACTCCAAGCAAAGAAAAAATCAAGGAGATTGCTACTGAACTCAGCCAGCATGGCCAAATTTCTGAAACGAATGTTTATAATTGG…	795
	>Medtr4g088070.1	ATGGCTCCCAGGAAGAAAGTACATTGGCCAAGCAGGTTCATTAAGTCGACCAGCGATGAAGATAGAAATCCTGGACCAAGGCCAAGATGGATTCCAAAGCCTGAGCAAATCCGCATTCTTGAAGCCATCTACAACTCAGGGATGAAGAATCCACCTGTAGATGAAATCAAGAAGATACGAGAACAATTACAAGAATTTGGACAAATTGGTGATGCGAGTGTCTTTTACTGGTTTCAAAACCGCAAGTCCAAAGGCAAAAACAAAAAAGCACCCTACCCCAAGAAATCAAAAAGACAACCAATTGCAGATCCAGCTCTTAATAACTCTCTCCCACAAATCACCACACCACCACCCAACTCATCTTCATCATCTTCCTCTAACAATATTATTGGAATCTCC…	1242
	>Medtr3g115620.1	ATGGAGGCAGAGCATGAGAACAGTGGAGGAGGAGGAGGACTTTATGTGAAAGTTATTATGACCGATGAACAAATGGAACTTTTAAGACAACAAATATCTGTCTACACCACCATTTCTGACCAACTTGTTGAGATGCATAAATCCATTACCACTCAACATGACCTCGCTGGACTGAGACTTGGTAATTTGTACTGTGATCCACTGATGATGGCTTGCTCTGGACACAAGATAACTTCGAGGCAGCGTTGGACTCCAATGCCTATCCAGCTTCAAATACTCGAGCGTATTTTCGATGAAGGCAATGGCACTCCCACCAAACAGAAGATCAAAGACATAACCATTGAACTAGGGCAACACGGTCAAATATCCGAGACTAATGTTTATAATTGGTTCCAGAAC…	648
	>Medtr4g088080.1	ATGGCTCCCTTCAAGAAAGTACATTGGTCAAACAAGTTCAAAAAATCGACAAATTCCTCGAACTCCAACCATCAAAATGGTGGAGATGATGAAGAAATAACTCCTGGACCAAGGCCAAGATGGATCCCAAAACCTGAGCAAATCCACATTCTTGAAGCCATCTATAACTCAGGGACGACGAATCCACGTAGAGATGAGATTAAGAAGATACGTGAACAATTAGAAGAATTTGGCCAAGTTGGTGATTCCAGTGTCTTTTACTGGTTTCAAAACCGCAAGTACAGAAGCAAAACCAACAAAGTACCCTATAACGAGAAACCGGGAACACAACAAAAAGCAGCTTCAAATAGCTCTCTCCCACAAATCAACACACCACCACCCAACTCATCTTCATCATCT…	960
	>Medtr3g088485.1	ATGTGGATGGTGGGTTACAATGAAGGTGGTGAGTTCAACATGGCTGATTATCCATTCTGTGGAAGGAAACTAAGGCCTCTCATGCCAAGACCAGTCCTAGTCCCTACTACTTCTCCTAACAACACTTCAACTATAACTCCTTCCTTAAACCGCATTCATGGTGGCAATGATTTATTTTCACAATATCATCACAATCTGCGGCAGCAAGCATCAGTAGGAGATCATAGCAAGAGATCAGAGTTGAATAATAATAATAATTCATCTGCAACAGTGGAAGAATTGTATAGAAGAGGAACAAGAACACCTTATGCTGAGCAAATCCAACAGATCACTGCCCAGCTTAGAAAATTTGGAAAAATTGAAGGCAAAAATGTTTTCTATTGGTTTCAGAATCACAAA…	492
	>Medtr7g023810.1	ATGTGGATGGTGGGTTACAATGAAGGTGGTGAGTTCAACATGGCTGATTATCCATTCTGTGGAAGGAAACTAAGGCCTCTCATGCCAAGACCAGTCCTAGTCCCTACTACTTCTCCTAACAACACTTCAACTATAACTCCTTCCTTAAACCGCATTCATGGTGGCAATGATTTATTTTCACAATATCATCACAATCTGCGGCAGCAAGCATCAGTAGGAGATCATAGCAAGAGATCAGAGTTGAATAATAATAATAATTCATCTGCAACAGTGGAAGAATTGTATAGAAGAGGAACAAGAACACCTTATGCTGAGCAAATCCAACAGATCACTGCCCAGCTTAGAAAATTTGGAAAAATTGAAGGCAAAAATGTTTTCTATTGGTTTCAGAATCACAAA…	492
	>Medtr8g095580.1	ATGTGGATGGTGGGTTACAGTGAAGGTGGTGAGTTCAACATGGCTGATTATCCATTATGTGGAAGGAAACTAAGGCCTCTCATGTCAAGACCAGTCCCAATCCCAGTCCCTACTACTTCTCCTAACAACACTTCAACTATAACTCCTTCCTTAAACCGCATTCATGGTGGCAATGATTTATTTTCACAATATCATCACAATCTGCAGCAGCAAGCATCAGTAGGAGATCATAGCAAGAGATCAGAGTTGAATAATAATAATAATCCATCTGCAGCAGTGGAAGAATTGTATAGAAGAGGAACAAGAACACCTTCTGCTGAGCAAATCCAACAAATCACTGCCCAGCTTAGAAAAATTGGAAAAATTGAAGGCAAAAATGTTTTCTATTGGTTTCAGAAT…	498
	>Medtr4g088065.1	ATGGTTTGGAGGCAATTCCTTAATAGATTACCCACTAAGTATAATCTAAGCCTTAGAGGTGTGAGGTTGAATTCATCTTTATACTGTGTTGGCGGTTGCGGTAGGCTTGAGACTGTGAACCATATCCTTTTTAATCGTGCTGTTTTATGGTCGATTTGGAGTGAGTCGTTGAAATGGCTCGGTGTTTTGGCTGTTTTTGTTGAAGGAGGATTTGAGCGTCTCATTTTGTTCAAAGGTCTAGTTGCAGGAGGTAAAACCGTTTGTGAGAGGTTGGGAGTGATATTGGTCTCCATTATCTCTTCCATTTGGAATGCTAGGAATGCAAAGGAGGCTTCTGGTTCTGGAGTTGGATTAATCAGCTGCAAGGAATGCGGGATTTTGAACGTGGATCTGGATTGG…	750
Malus domestica	>MDP0000203666	ATGGGAATGAGCAGCATGAAGGTGCATCAGTTCGCACGTGGACTCTGGGAGCACGAACCCTCCCTTACGCTTGGCTGCACCAAACGCTTACGCCCTCTTGCTCCCAAACTGGCCAACACCGCGGCCGCCACCTCCGACACTACTACCACTCTCGCTCCTTTCGATCTCAAGAGTTTCATCAGACCTGAAAGTGGCCCCAGAAAACTTGGATCTTCTGACCATCTTCAGGAGAAGAAAGATTCCCCCCACCCTCAGGTAGAGACGCACCCGGGAGGGACACGCTGGAACCCTACGCAAGAACAGATAGGGATACTTGAAATGTTGTATAGAGGAGGAATGCGCACTCCTAATGCACAACAAATAGAGCAAATCACGGCTCAACTTGGCAAGTACGGCAAG…	720
	>MDP0000293200	ATGTCCCCTGCAGCTAACTCATCATCATCGAGATGGTGCCCTACCCCAGAGCAACTGATGCTCCTTGAAGAGATGTACAGAGCTGGAATTAGAACCCCAAATGCCTCTCAAATCCAACACATCACTGCCCAGCTCTCTTTCTATGGCAAGATTGAGGGCAAAAATGTATTTTACTGGTTCCAAAACCACAAGGCAAGGGACAGACAGAAACTTAGGAGAAAGCTTTGTAAGCAACTGCAGCAGCAGCAACTACTCTATCACCATCATAATAACCACAATTACCCTAACTACCACTATCATCAGCAGCTGAATCAGCAGAGCTTTCTTGGCTACCTTGAGTCCCCTCCTCCTGCATCTTCTGCTCTTCATCATCCGCAACTTTCTACTTGTCATCATCAC…	714
	>MDP0000239235	ATGGGAATGAGCAGCATGAAGGTGCATCAGTTCGCACGTGGACTCTGGGAACACGAACCCTCCCTCACGCTTGGCTGCACCAAACGCTTACGCCCTCTTGCTCCCAGACTGGCCAACACGGCCGCCGCCTCCGACACTACTACCACCCTYGCTCCTTTCGATCTCAAGAGTTTCATCAGACCTGACAGTGGCCCCAGAAAACTTGGATCTTCTAACCAGCTTCAGGAGAAGAAAGATTCCCCTCACCCTCAGTTTAATAAACCATCAAGATTCATAAGGCAATATAAGCAGTCTGACAATAGAACATCTGCATACTTAATATACGACCTTAAGGTAGAGACGCACCCAGGAGGGACACGCTGGAACCCTACGCAAGAACAGATAGGGATACTAGAAATG…	1077
	>MDP0000445859	ATGGCGTTTCTGTTGTTTCATTTTCCTTATACTTATACATTTGATGTTGACTTTGACTTAATCAGCACTTGGGTTTGGGTTTCATCAGATGTTGACCAAATGGGCCTCTTGCAAAGTAACCCCATTATTGCCCAAAGTTTCAGGAAGGGCTGTAGGGCTGTGGCTTATATCTTGAAGAAAAATACTGCAACTGATGAGGGAAGAGAAGCTGCCTGCATTTCTTTTTCCCCATGGCAGCAGAAATGGACCCCAGAAAAATTTAATGGAAGGAAGATGCCAAACGAGATAGACACAGTAATTTTGGTAACATGTCAAGCTATGGCTGAACAAAACAAGAGATCGGAGTTTCTCAACACGCCACAGGTTGTAGTGAGCTCAAGATGGAACCCTACGCCGGAG…	1254
	>MDP0000144307	ATGTGGACGATGGGTTATAATGACGGTGGCCATGGCGATTTCAACATGCCGGATTCTTTCAATGGACGGAAGCTCCGCACTCTCATTCCGAGGTCGCTTCCCTCTGTAAACAACACTTCTTCGACCATCACAACTCCTCCTTGTCTAAACCGATCAGCAATTTATGGCTCTCACGATTTCCTTACGCAGTATCACCAACTCGCCGCTATGGCTGAACAAAACAAGAGATCGGAATTTCTCAACACGCCACAGGTTGTGGTGAGCTCAAGATGGAACCCTACGCCGGAGCAGCTGAGGGCTCTTGAAGAATTATACAGACGAGGGACTCGAACGCCGTCGGCAGAGCAGATTCAGCACATCACGGCACAGCTTCGAAAATATGGAAAGATAGAAGGGAAG…	1143
	>MDP0000219162	ATGTGGAYGATGGGTTATAATGACGGTGGCCATGGCGATTTCAACATGCCGGATTCTTTCAATGGACGGAAGCTCCGCACTCTCATTCCGAGGTCGCTTCCCTCTGTAAACAACACTTCTTCGACCATCACAACTCCTCCTTGTCTAAACCGATCAGCAATTTATGGCTCTCACGATTTCCTTACGCAGTATCACCAACTCGCCGCTATGGCTGAACRAAACAAGAGATCGGAATTTCTCAACACGCCACAGGTTGTGGTGAGCTCAAGATGGAACCCTACGCCGGAGCAGCTGAGGGCTCTTGAAGAATTATACAGACGAGGGACTCGAACGCCGTCGGCAGAGCAGATTCAGCACATCACGGCACAGCTTCGAAAATATGGAAAGATAGAAGGGAAG…	1143
	>MDP0000213910	ATGGACGAGGGCATGTCAGGATTTTGCATTAAAGCATCGAGTTTTCGCGATGGTGGTAATGGTAATAGTGGAACCAAGTGCGGGCGTTGGAATCCAACTACAGAACAGGTTAAAGTTCTGACTGACCTGTTCAGGTCTGGACTCCGAACGCCGAGCACTGATCAGATTCAGAAAATCTCCTCTCAGCTAAGCTTTTATGGCAAGATCGAGAGCAAGAACGTCTTTTACTGGTTTCAGAATCACAAAGCCAGAGAAAGACAAAAGCGGCGTAAAGTTTCTATTGATGACAAGGATATCATTCGTCGAGATCTGGAGAACATATCGTCTCCAAAACAAATAAATCAGGTTTCGGAGCCGGCAAGAGTGATTGAGACCCTTCAACTTTTCCCTATAAACTCT…	531
	>MDP0000163159	ATGTCCCCTGCAGCTAACTCATCATCATCATCAAGATGGTGCCCTGCCCCAAAGCAACTGATGCTCCTTGAAGAGATGTACAGGGCTGGAATCAGAACCCCCAATGCCTCTCAAATCCAACACATCACTGCCCAGCTCTCTTTCTATGGCAAGATTGAGGGCAAAAATGTGTTTTACTGGTTCCAGAACCACAAGGCAAGGGACAGACAGAAGCTTAGGAGAAAGCTTTGTAAGCAACTGCAGCAGCAGCAACTACTTTATCACCATCATAATTACCATAATTACCGTAACTGCCACTATGAGCAGCAGCTGAATCAGCAGACCTTTCTTGGTTACCTTGAGACCCCTCCTCCTGTCCCTTCCGCTCTTCATCATAAGCAACTTTATACTTGTCATCAT…	747
	>MDP0000580356	ATGGACCCTCAACAGAWCCCAAATGAAGTACAAGAYGGAGGCAACAGGCAGGGGGGTGGAATCATGTGCAGGCAAAGCAGTACGCGGTGGACACCCACAACTGATCAGATAAAAATCTTGAAGGACCTTTACTACAACAATGGCATTAGGTCACCCAGCGCTGAGCAGATTCAGAGGATCTCTGCTAAGCTGCGACAGTTCGGCAAGATCGAAGGCAAGAACGTTTTCTATTGGTTTCAGAACCACAAAGCTCGTGAGAGGCAGAAGAAAAGATTCACTTCTTCTTCTGCTCCTGATCACCATCATCATGCAGCACCACCAGTGCCAGCTGTACCACCAGAATCCAATAATATCAGGCAAAGATCATCAGGGGTTGGGATTGATATTAATGCAACTGCT…	987
	>MDP0000394158	ATGGACCCTCAACAAAACCCAAATGAACTATTAGACGGCGGCAACAGGCAGGGGGGTGGAGTCATGTGCAGGCAAAGCAGTACGCGGTGGACACCCACCACTGATCAGATAAAAATCTTGAAGGACCTATACTACAACAATGGCATTAGATCACCCAGCGCTGAGCAGATTCACAGGATCTCTGCTAAACTGCGACAGTACGGCAAGATCGAAGGCAAGAACGTTTTCTATTGGTTTCAGAACCACAAAGCTCGTGAGAGGCAGAAGAAAAGATTCACTTCTTCTTCTACTCCTGATCATCACGCAGCACCACCAATGCCAGCTGTACCACCGCAAGCCGATAATATCAGGCAAAGATCATCAGGGTTTGGGATTGATATTAATGCAACTGCTGCTGCT…	981
	>MDP0000212434	ATGGAGGGTGATCACCATCACAGTGCAGTCCTACTGGACCAGCGGCATGTGCAGGCGGGTTCTGGGCGTGCCGGGGACAGCGGGAGTACATCCCGATGGAACCCAACAAAGGAGCAGATTGATATGCTTGAGAATTTTTACAAGCAAGGAGTGAGGACGCCAAGTGCTGAGCAAATACAGCAGATAACGAGTAGCCTGAAGGCTTTTGGTCACATCGAGGGGAAGAATGTTTTTTACTGGTTTCAGAATCACAAGGCAAGGCAGAGGCAGAAGCAGAAGCAAGAGAGCATAGCTTATAATCGCTTGTTACATAGAAGGACAACTCAGCCAATTTTTCTTCCTCCTTATGATTTGAATCTTCCTTGCCCAAATGTAATGTGCAGCCCATACTACGTACCA…	816
	>MDP0000600720	ATGGACGATGGCATGTCAGGGTTTTGCATTAAAGCATCGAGTTTTCGCAGTGGTGGTGACGGTGGTAATGGTAATAGTGGAACCAAGTGCGGGCGTTGGAATCCAACTATTGAACAGGTTAAAGTGCTGACTGACCTGTTTAGGTCTGGACTCCGAACGCCGAGCACTGATCAGATTCAGAAAATCTCCTCTCAGCTAAGCTTTTATGGAAAGATCGAGAGCAAGAACGTCTTTTACTGGTTTCAGAATCACAAAGCCAGAGAAAGACAAAAGCGGCGTAAAGTTTCTATTGATGACAAGGATATCATTCGTCGAGATCAGGAGAACAAGCCGTCTCCAAAACAAATAAATCAGGTGTCGGAGCCGGTGAGAGTGATTGAGACCCTTCAACTTTTCCCG…	540
	>MDP0000232004	ATGGACGATGGCATGTCAGGGTTTTGCATTAAAGCATCGAGTTTTCGCAGTGGTGGTGACGGTGGTAATGGTAATAGTGGAACCAAGTGCGGGCGTTGGAATCCAACTATTGAACAGGTTAAAGTGCTGACTGACCTGTTTAGGTCTGGACTCCGAACGCCGAGCACTGATCAGATTCAGAAAATCTCCTCTCAGCTAAGCTTTTATGGAAAGATCGAGAGCAAGAACGTCTTTTACTGGTTTCAGAATCACAAAGCCAGAGAAAGACAAAAGCGGCGTAAAGTTTCTATTGATGACAAGGATATCATTCGTCGAGATCAGGAGAACAAGCCGTCTCCAAAACAAATAAATCAGGTGTCGGAGCCGGTGAGAGTGATTGAGACCCTTCAACTTTTCCCG…	540
	>MDP0000729328	ATGATTGTTGAGGAAGTTTTCTTCTCTACTGATCTGTCTACTTACCCATCAGCTGATGAAGCTAAAACCAGGAAGCAGGGCAAGCACCACTTTCTCTCTGTCTCTCTATCCCTCCCTTTGGTCGTCATCATCATCATGGCTTCATCAAACAGACACTGGCCAAGCATGTTCAAGTCCAAGCCTGCTAATTGCAGCACCCACCACCAATGGCAGCATGAAATCAACCCTTCTCTTGTCTCAAACGGCTGCCACCGACCCTCCTCCTACTCCTCAGTTGGAGGGTGCGAAGAACGCAGTCCGGAGCCAAAACCTAGATGGAACCCGAAACCGGAGCAAATTCGCATACTCGAAGCAATCTTCAACTCCGGGATGGTGAATCCTCCGAGGGATGAGATCAGG…	1443
	>MDP0000524885	ATGGAAGATCATCATCAACATCAAGGCCAAGACCCTGACGGTAGTAGTCCAAGCAACGGCTCGACCGAGAGAAGCCCTGAGCCGGTGAGGTCAAGATGGATACCGAAGCCAGAGCAAATCCTAATTCTGGAGTCAATTTTCAACAGTGGAATGGTGAATCCTCCCAAAGAAGAAACTGTGAGAATAAGGAAACTGCTTGAGAAGTTTGGCTCTGTTGGGGATGCCAACGTTTTCTACTGGTTCCAAAACCGCCGGTCGAGATCTCGCCGCCGACAACGGCAGTTGCAGGCAAGCCTTGAACAAGGGACCAATAATAATATAAACAATGATCCAATGGCTTCTCTTTCWCATCACCAATTGCGTGGTGAAATTCAGTACGGAATAAGCTGCAGTGTTCCT…	1032
	>MDP0000136426	ATGGAAGATCATCATCAAGGCCAAGACCCTAACGATAGCAGTCCAAGCAACGGCTCGACCAAGAGAAGCCCTGAGCCGGTGAGGTCAAGATGGATACCGAAGCCACAGCAAATCCTAATTCTGGAGTCAATTTTCAACAGTGGAATGGTGAATCCTCCCAAAGAAGAAACTGTGAGAATAAGGAAACTGCTTGAGAAGTTTGGCTCCGTTGGGGATGCCAACGTTTTCTACTGGTTCCAAAACCGACGGTCGCGATCTCGCCGCCGACAACGGCAGTTGCAGGCCAGCCTTGAACAAAGAACCAATTATAATATAAACAATAATCAAATGGCTTCTCTTTCTCAACACCAAGTGGGTGGTGCAATTCAATATGGAGTAAGCTGCTGTGTTCCTACTGCT…	936
	>MDP0000316517	ATGGGAAATCTGTACTGCGATCCGCTGATGACATCCACCGGCCACAAAATTACCGCCAGGCAGCGGTGGACGCCAACACCAGTGCAGCTCCAAATTCTTGAGCGTTTATTCGAGCAAGGGAATGGAACTCCGAGCAAGCAGAAGATCAAGGAGATCACCACTGAGCTGAGCCAGCACGGACAAATTTCCGAAACAAATGTGTACAATTGGTTCCAGAACAGGCGCGCTCGATCAAAAAGGAAGCAGCAAAATGCAGCATGTAACCATGCTGAATCAGAAGTGGAGACGGAAGTTGACTCACCCAAGGACAAGAAAACTAGACCCGAGGAAACGTTTCAGTCCCAGCAGCACTCAGCTCAAAGGACCGAAGATTTGTGCTTCCMGAGCCCGGAGATAAGT…	1200
	>MDP0000304650	ATGATGGAGTGGGAGAAGCAGCAAGAGATGGAGGGGAATGGGAGTGGAGGAGTGATGTATGTGAAGGTGATGACTGATGAGCAGTTGGAGACTCTGAGGAAACAGATTGCAGTTTATGCCACCATTTGTGAGCAGCTTGTTGAGATGCACAAGAACCTCACTGCGCAGCAAGATCTTGCAGGAGTCAGGATGGGGAATCTGTACTGCGATCAGTTGATGACATCCACTGGCCACAAAATTACTGCCAGGCAGCGGTGGACTCCAACAGCGTTGCAGCTCCAAATTCTTGAGCGTTTGTTCGAGCAAGGGAATGGAACTCCMAGYAAGCAGAAGATCAAGGAGATCACCTCTGAGCTGAGCCAGCACGGGCAAATTTCCGAAACAAATGTGTACAATTGG…	1182
	>MDP0000851699	ATGAGACTGGGGAATTTTTATTGTGATCCATTCATGGCATCCGGTGGCCACAAGATAACTTCAAGGCAGCGCTGGACCCCGTCACCCGTGCAACTTCAAATCCTTGAGCAAATTTTTGAGGAAGGCAACGGAACTCCATGCAAGCAGAAGATCAAAGAGCTAACCATGGAACTCACACAGCATGGCCAGATATCTGAAACAAATGTCTACAATTGGTTCCAGAACAGGAGAGCTCGTTCAAAAAGAAAGCAATCCATGACCGCGCAAAACAATGCAGAATCAGAAGCAGAGCCAGAAGTTGAATCTCCCAGGGATGAAAAGACAAAACCAGAAGACATCTTGTCCTTTGACAACTCTGCACTGAGGGCTGAAAATATGTACCTTCAAAGCCCGGAATTA…	423
	>MDP0000224466	ATGGGGGAGTGGCGGCAGCAGCAGCAGCAAATAATCAACCAGAATTTGCAGAACCCAGAAGAAGATGATGGGGTTGGAAATGGAAATGGAGGGTTGTTCGTGAAGGTTATGACCGACGAGCAAATGGAGCAGCTGAGGCAACAGATCGCCGTCTACACCACCATTTGTGACCAGCTTGTCGACTTGCACAAGCAACTCTCTGCCCAACAGGATCTTACTGGTCGGTCTGCCCCTCTCTCTCTCTTCCAATCTGAATTGGGCTTTTGTAATGAATTTATTCACTTGCAAATAATTGATTCATGGGGTGGGAGCATGAAYACCCGTTCCTCAAGTTGGAGAAGCTTACCTCAAGCTTGGTGGATATATCCTCCTCCAACTCTTTCAGGAGTTCAGGTGGAA…	1107
	>MDP0000250248	ATGATGGAGTGGGAGAAGCAGCAACTGAAAGAGCAGCAAGAGATGGAGGGGAACGGGAACGGGAGTGGGAATAATGGGAATGGAGGAGTGATGTATGTGAAGGTGATGACTGATGAGCAGTTGGAGACTCTGAGGAAACAGATTGCAGTTTATGCCACCATCTGTGAGCAGCTTGTTGAGATGCACAAGAACCTCACTTCCCAGCAAGATCTTGCAGGAGTCAGGATGGGAAATCTGTACTGCGATCCGCTGATGACATCCACCGGCCACAAAATTACCGCCAGGCAGCGGTGGACGCCAACACCAGTGCAGCTCCAAATTCTTGAGCGTTTATTCGAGCAAGGGAATGGAACTCCGAGCAAGCAGAAGATCAAGGAGATCACCACTGAGCTGAGCCAG…	1302
	>MDP0000854437	ATGGACATAGACTGTAGAGCCGTCGCGGACGTTGCTGTTTCCAAGTTCAAGAAGGTCATTTTTCTTCTTGGTCGGACCCGGACTGGCCATGCCCGGTTCCAGCAAGCCCCTTTGACTTTGAGTTTCAGATCGTCTTCTCAAACCCAAAACCAGAGCCAAGAGATTCTCGTCAAGCATGTTCCGTTACCATTAGAGTCCACTAAGGTTTACCATGCGACGTCAATCCAGCAGATCCCGTTAACCAGCCCACAACCATGTCGTCCTCGCCGCCGCCGCCAGATCCATCCTCCACTCCTCTGCGGCTCGAACCACCGTGGCCTAGAGGGGCAAGTGCTTCTGGGGAAGAGTGCTGCTCTGCCTCCTGTCTCACTATCTGAGCTTGGATACAAAAACCCATTT…	573
	>MDP0000874562	ATGGACATAGACTGTAGAGCCGTCGCGGACGTTGCTGTTTCCAAGTTCAAGAAGGTCATTTTTCTTCTTGGTCGGACCCGGACTGGCCATGCCCGGTTCCAGCAAGCCCCTTTGACTTTGAGTTTCAGATCGTCTTCTCAAACCCAAAACCAGAGCCAAGAGATTCTCGTCAAGCATGTTCCGTTACCATTAGAGTCCACTAAGGTTTACCATGCGACGTCAATCCAGCAGATCCCGTTAACCAGCCCACAACCATGTCGTCCTCGCCGCCGCCGCCAGATCCATCCTCCACTCCTCTGCGGCTCGAACCACCGTGGCCTAGAGGGGCAAGTGCTTCTGGGGAAGAGTGCTGCTCTGCCTCCTGTCTCACTATCTGAGCTTGGATACAAAAACCCATTT…	573
Fragaria vesca	>mrna14025	ATGCCTCCTGCAGCGAATTTTTCAGCTTCTTCTTCTTCAGCATCATCCTCAAGATGGTGCCCAACCCCAGAGCAACTGATGATCCTTGAAGAGATGTATAGGGCTGGAGTCAGAACTCCCAATGCTTCCCAAATTCAACACATCACTACCCAGCTCTCTTACTATGGAAAGATTGAGGGCAAGAATGTGTTCTACTGGTTTCAGAACCACAAGGCAAGGGACAGACAAAAGCTTAGGAGGAAGCTTTGCAAGCAACTTCATCTTCAACAGCAACAACTCTACCATAATTATTACCATTCTCAACATCATCACCCACAGCAGCTAATGCTCAACCAGCAGAGCCTTCTAGGGTACCTTGATCAGTCTCCTCCTGCTTCTTCTGTTCTTCATCAGCTGCCG…	768
	>mrna09136	ATGGGAACGAGCAGCATGAAGGTGCATCAGTTCGCACGTGGACTCTGGGACTCTCCCACCACCAATCTTGAACCTTCCCTCAGCCTTGGATGCAAGCGCTTACGCCCTCTTGCTCCCAAACTCTCCGACACTGCTGCAACCACGGCTCTCGCTCCTTTCGATCTCAAAAGCTTCATCAGACCCGAAAGTGGCCCTAGAAACAAGCTTCCATCTCCTCCTCATGACCATGAGAAGAAAGATTCCTCCCCCTCTCAGGTAGAGATGCACCCGGGAGGGACGCGTTGGAATCCAACACAAGAGCAGATAGGGATATTGGAAATGCTGTATAGAGGAGGAATGCGAACTCCGAATGCTCAGCAGATAGAGCAAATCACGGCTCAGCTTGGCAAGTACGGTAAG…	696
	>mrna09389	ATGTGGATGATGGGATACAATGATAGTAGTGACTTCAATATGATTCCGGATTCCGCCTTCAACGGTCGGAAGATTCGTCCTCTCGTTCCCAGGACGCACAACAACAACAACAACAACAACAGTTCAACAAGCACACATGTTCCGCCTTGTTTCAGTCGAATTCACGCTGCGTCTGATTTCTTAGCACAGTATCACCAGCTGGGTGAACAAAGAGGGATGAGGGAGTTCAACACAGTGCCTCAGGTAGTGGTGAGCTCGAGATGGAACCCCACGCCGGAGCAGTTGAGGGCACTAGAAGAGTTATATCGACGAGGGACTCGAACTCCATCGGCTGAGCAGATTCAGCAAATCACTGCTCAGCTTCGAAGGTTTGGAAAGATTGAGGGAAAGAACGTGTTC…	1158
	>mrna20925	ATGGATGAAAGCATGTCAGGGTTTTGTATTAAAAGTATTCGGGGTGGCGGTGGCGGTGGCGGTGGTGGTAATGGTGGTAATAACAAGTGCGGGCGTTGGAATCCTACTACTGAACAGGTCAAAGTTTTGACGGACCTGTTCAGGTCTGGACTTCGAACGCCCAGCACTGATCAGATTCAGAAAATCTCTACTCAGCTAAGCTTTTATGGAAAGATTGAGAGCAAGAATGTATTCTACTGGTTCCAAAATCACAAAGCCAGGGAGAGGCAGAAGCGCCGCAAAGTCTCCATTGATATCGACAAGGAGTTCATTCGTCCAGATCATGAGAAGAATATTACTTCTCCAAATGAAGTGATAAATCAAGTGAGTTCGGAGCCTGCAAGAGTGATTGAGACGCTT…	564
	>mrna14133	ATGGAGGGCGAGGATCAGCAGGTGAAGAAGGGTGGATCGGCACTTGGAGTTGGGCTGGAGAACACAACGAGGTGGAATCCGACGAAGGAGCAGATAACTATCCTGGAAGATCTGTATGAGAAAGGGATGAGGACTCCGAGCGCCGAGTTCATACAGGCGGTAACGGCGAGGCTGAAGACTTACGGTCACATTGAGGGTAAGAATGTGTTTTATTGGTTTCAGAATCACAAGGCGAGGCAGAGACAGAAGGAGAAGCAGGAAGCTAGCTTAGCTTATTTCAACCGCTTTCTTCATACGGCGGCGGTCTCTCAGTATCCATTGTTTCCTCCTCCACCCCAATATCCTTGCTCAAATGTGATATGCAGCCCTTATTATATGCCGCCAGTTCCAAGTGAAGTA…	807
	>mrna14621	ATGGAGCCACAACCAACTGAGGATGGCAACAGAGCAGCTGGGGGTAGTGCTACCATGGTTTGCAGGCAGAGCAGTACCAGATGGACTCCCACGACTGATCAGATAAGAATCCTCAAGGAGCTTTACTACAACAAGGGAGTTAGGTCCCCAAGTGCAGAGCAGATTCAGAGGATCTGTCTCCAGCTGAAACGGTACGGGAAGATCGAGGGAAAGAACGTCTTTTACTGGTTCCAGAACCACAAGGCTCGGGAGAGGCAGAAGAAGAGGTTCACTGCGGATGTTCATGTTCCCATGCAAAGATCAGGGCTTGTTGGGAATGCTAATTGTACTAATTGGAAGCCTGATGATCAGTACATGAACATGAACAACAAGTACTCCAACATTTGTCAAGGGGTTTCT…	891
	>mrna29786	ATGGCTTCATCAAACAGACACTGGCCTAGCATGTTCAAATCCAAGCCCACCCACCATCAATGGCAGCATGACGCCACTCTCGTTCCAAACGGTTCATGCCACAGACCCCCGTACGGAACCACAACCGCTACGACATCATCAGGGCTCGAAGATCAAAGGACTCCGGAGCCAAAGCCGAGGTGGAACCCTCGGCCGGAGCAGATTCGGATTCTGGAAGCTATTTTCAACTCCGGGATGGTGAACCCTCCGAGGGATGAGATAAGGAAGATCAGGGCTCAGCTCCAAGAGTACGGTCAAGTCGGTGACGCCAATGTCTTCTACTGGTTTCAGAACAGAAAATCGAGGTCCAAACACAAGCTTCGCCTGCAGCACATTAACTCAAAGCAACAGCAACAATCC…	1905
	>mrna28935	ATGGCTTCTTCAAACAGACACTGGCCTAACATGTTCAAATCCAAACCCACCCACCAGTACCGATGGCAGCATGACGCCGTCAATCCCTCTCTCGTGCCAAACGGTTACTCAACCGCTACAACATCATCAGGGCTGGAAGATGAAATGACTCCGGAGCCAAAGCGGCGGTGGATCCCTCGGCCGGAGCAGATTGGGATTCTGGAAGCTATTTTCAACTCCGGGATGGTGAACCCTTCGAGGGAGGAGGTAAGGATGATCACGGCTCAGCTCCAAGAGTACGGTCAAGTCGTTGACGCCAATGTCTTCTACTGGTTCCAGAACAGAAAATCAAGGTCCAAACACAAGCATCGCCGCCTGCAGTACTCAAACAAGACCCAATTCTCACCACCACCACCACAT…	933
	>mrna30337	ATGGAAGATCATCAAGGCCAAGCAGGCGGAGGCCAAGAGGCCAAAGAGCCAAACAGTCATTCTTCCTCAGAGAAAAGTACTGAACCAGTAAGGTCAAGGTGGATACCGAAGCCAGAGCAAATCCTAATTCTCGAGTCTATTTTCAACAGTGGAATGGTGAATCCGCCGAAAGAAGAGACTGTGAGAATAAGAAAACTGCTAGAGAAATTCGGGTCGGTTGGGGATGCAAACGTCTTCTACTGGTTCCAAAACCGACGGTCAAGATCCCGTCGCCGACAACGGCAGTTGCAAGCCAGCCTTGAGCAGAGGAACCAATTAGCAGCCGCTGATCAACAAGTTGGTGGTGCAATTCAATATGGAAGCTGCTCTAGTGCTACTAGTTTTAGTGCTCCACCATCA…	639
	>mrna32456	ATGAACATTACCAGGGATCAGCTGCCTGACTACTATATCAAAGCTGCTGCAAATCTTCATCAGCCTGCAGTACTACTCACTCCAAAGCTTACCTCTACTTCCATGGTTCGAGGGACATCGACGTCGACTGCGCAAGGGAGAAGTAGCAGTAGTGGTAGTTTTTGTATTGATAAAAAATCCGAAGCTGCAGCTCCTTTGCGAAGGTCCCGATGGACTCCAACCCCGGAGCAGGTTATGGCCCTGAAAGAGATGTATCGATGTGGGTTAAAGACACCAACGGCCAAACAGATCCAACTGGTGACTGTGCAGCTTCGAAACTATGGGAGAATTGAAGGCAAGAATGTATTTTATTGGTTTCAGAACTACCGAGCCAGGGAGAGGCAGAAGAGACGACGTCAA…	972
	>mrna30464	ATGGAACCACAGACACAGCAACTAACTGAGGACGGAGGAAACAACAATGAAGCTGGGAGTAGCAGGCAGAGTATTACCAGATGGACTCCCACGAATGATCAGTTAATAATCCTCAATGATCTTTACTACAACAAGGGTGTTAGGTCCCCAAGTAACGAGCAGATTCAGATGATCCGTTTCCAGCTGAGACAGTACGGAAAGATCGAGGGAAAGAACGTCTTCTACTGGTTCCAGAACCACAAGGCTCGGGAGAGGCAGCAGATGAAGAAGTTCACTTCGGATGGTCATGTTCCCATGCAAAGTTCAGGGCTTGTTGGGAATGGTAATGGTACTAATTGGAAGCCTGAGGATCAGTATATGAACATGAACAACAAGTACTCCAACATCTCCAACATTGGT…	885
	>mrna13035	ATGGAGTGGGATAAGCAGCACCAGCAGAAGGAGCAAGAGATTGATGGGAATGGGAATGGCAATGGCAATGGAGGTGTGGGGTTTGTGAAGGTTATGACTGATGAGCAATTGGAGACTCTGAGAAAGCAAATTGCGGTTTATGCTACCATTTGTGAGCAACTTGTTGAGATGCATAAGAACCTCACTGCCCAGCAAGATCTTGCAGGAGTCAGGATGGGAAATCTATACTGTGATCCACTGATGACATCTTCTGGCCACAAAATAACTGCCAGACAGCGCTGGACTCCAACACCGGTGCAGCTACAGATTCTGGAGCAATTGTTTGATCAAGGGAATGGAACTCCAAGTAAGCAAAAGATCAAGGAGATAACCTCTGAACTGAGCCAGCATGGCCAAATA…	828
	>mrna20491	ATGGAGGGGCAGAGAAGAGTGTTGGCAGTGAAATTGGAGAGGCTGAGGACTCAGAACCCAGATGGGTTTTGCGTCATGACGGACGACCAAGTCGAGCAACTCCAGAAACAGATCGCCGTCTACGCCGTCATCTGTGAGCAGCTTGTTGATATGCACAAGGCCTTCACTGCCCAACAGGATCTTGCTGGAATGAAGATGGGAAATGTGTACGGCGATTTGATGCCATTTGGTGGCAACAAGGTAACTGCAAGGCAGCGGTGGACGCCATCAAATACGCAACTTGAAATCCTTGAGCGTATCTATAATGAAGCCAACGGAACTCCAGGAAAGCACAGAGTCAAAGAGATAACCAAGGAACTCTCACAACATGGCCATGTTACTGAAACTAATGTTTACAAT…	570
	>mrna31986	ATGGAAGGGCAGAGAAGAGTGTTGGCAATGAAATTGGAGAGGCCGAGGACTCAGAACCAAGATGGGTTTTGCGTCATGACGGAAGACCAAGTCGAGCAACTCCGGAAACAGATCGCCGTCTACGCCGTCATCTGTGAGCAGCTTGTTGATACGCATAAGGCCTTCACTGCCCAACAGGATCTTGCTGGAATGAAGATGGGAAATGTGTATGGCGATTCGATGGCATTTGGTGGCAACAAGGTAACTGCGAGGCAGCGGTGGACGCCATCAAATACGCAACTTGAAATCCTTGAGCGTATCTATAATGAAGCCAACGGAACTCCAGGAAAGCAGAGAGTTAAAGAGATAACCAAGGAACTCTCACAACATGGCCAAAATCAGATTGTATCTCCCAAGGAT…	579
Prunus persica	>Prupe.6G088900.1	ATGCCCCTCTCAGGGAAGCAGAGCATGACCACCCTTACTCCTGCAAATTCTTCATCAAGATGGTGCCCAACCCCAGAGCAACTGATGATCCTTGAGGAGATGTACAGGGCTGGCATCAGAACCCCCAATGCCTCTCAAATCCAACACATCACTGCCCAGCTCTCCCTCTATGGCAAGATTGAGGGCAAAAATGTATTTTACTGGTTCCAGAACCACAAGGCCAGGGACAGGCAGAAGCTCAGGAGGAAGCTTTGTAAGCAACTGCAGCAACAGCAACTTCTCTATAATCACCACCACAATTATCATAATTACCATAATAACCCTTATCATCATCATCATCATCACCAGCAGCAGCAGCAGCAGCAGCAGAGCCTTCTTGGGTACCTTGATCATCTCAGC…	780
	>Prupe.1G432100.1	ATGGGAATAAGCAGCATGAAGGTGCACCAGTTCGCACGTGGACTCTGGGAACACGAACCCTCCCTCACTCTTGGCTGCACCAAACGCCTACGCCCTCTCGCTCCCAAACTGGCCAACACCACCGCAGGCGACACCACTACCACTGCCCTTGCTCCTTTCGACCTCAAGAGCTTCATCAGACCTGAAAGTGGCCCTAGAAAACTAGGATCCTCTGATCATCAGGAGAAGAAAGATTCCCCCCACCCCCAGGTGGAGACGCACCCAGGAGGGACGCGTTGGAACCCAACGCAAGAACAGATAGGAATACTAGAAATGCTGTATAGGGGAGGCATGCGCACTCCTAATGCACAACAAATAGAACAAATAACAGCTCAGCTTGGCAAGTACGGCAAGATAGAG…	690
	>Prupe.5G232600.1	ATGTGGATGATGGGTTATAACGAGAGTGGCCATGCTGATTTCAACATGCCTGATTCTTTCAACGGTCGGAAGCTTCGGCCTCTCATTCCACGGCCACTCGTGCCATCTGCTAACAACGCCACTTCTTCAGTCATTGCTGCAACTCCTCCTTGTTTAAACCGAATTCATGGCGTCTCTCATGATTTCTTCACTCAGTATCACCATCTCGCCGCTATGGCTGAACAAAACAAGAGATCAGAGTTCATCAACACACCGCAAGTGGTGGTGAGCTCAAGATGGAACCCAACTCCGGAGCAGTTGAGGGCTCTGGAAGAATTGTACAGACGAGGGACTCGAACCCCGTCGGCTGAGCAAATTCAGCACATCACAGCGCAGCTTCGAAAATATGGAAAGATAGAG…	1212
	>Prupe.2G247100.1	ATGGATGAGGGCATGTCAGGGTTTTGCATTAAAGCTGCGAGTTTTCGCGGCAGTGGTGGTGGTGGCAATGGCAATAATAATGGAACCAAGTGCGGGCGTTGGAATCCGACTACTGAACAGGTTAAAGTTCTAACTGACCTGTTCAGGTCTGGACTCCGTACGCCGAGCACTGATCAGATTCAGAAAATCTCCTCTCAGCTAAGCTTTTATGGAAAGATCGAGAGCAAAAACGTTTTCTATTGGTTTCAGAATCACAAAGCCAGAGAAAGACAGAAACGCCGCAAAGTTTCCATCGATGACAAGGATTTCACTCGTCGAGATCATGACAAGATTTCTTCTCCAAAACAACTAAATCAAGTTTCGGAGCCGGCGAGAGTGATTGAGACCCTTCAACTTTTC…	543
	>Prupe.7G167700.1	ATGGAACCTCAACAAACCCAACAACAACCAAATGAAGATGGCAGCAACAAAGGGACTAGTAGTGGTACTAATTTTCTGTGCAGGCAAAGCAGTACAAGGTGGACACCCACAAGTGATCAGATTAGAATATTGAAGGACCTTTACTACAACAATGGTGTGAGGTCCCCAAGTGCAGAGCAGATTCAGAGGATCTCTGCTCGGCTGAGACAGTACGGCAAGATTGAAGGCAAGAACGTTTTCTATTGGTTTCAGAACCACAAGGCTCGTGAGAGGCAGAAGAAAAGGTTCATTGATGTACCAGCCCCACCCATCATGCAAAGATCAGGGCTTGGGATTAATAATAATAATGCTCCTACTGCTTATGAACCCATTAATCACAGCAACAAGTACCCCAACAGT…	915
	>Prupe.4G055300.1	ATGGCTTCATCAAACAGACACTGGCCTAGCATGTTCAAGTCCAAGCCTGCAAACTGCAGCACCCACCACCAATGGCAGCATGACATCAACCCTTCTCTCGTTTCAAATGGATGTCACCGACCATCTTACTCCTCAGTCGCTGGGTGTGAAGAAAGAAGTCCGGAGCCAAAGCCTAGATGGAACCCAAAACCAGAGCAAATTCGCATCCTCGAAGCCATCTTCAACTCTGGGATGGTGAACCCTCCGAGGGATGAGATTAGGAAGATCAGGGCTCAGCTGCAAGAGTATGGCCAAGTTGGGGACGCCAACGTTTTCTACTGGTTCCAGAACAGGAAATCAAGAAGCAAGCACAAGCTTCGCCACCTCCACAACTCATCCAAACAACAAACCCATCACCAC…	1251
	>Prupe.7G016600.1	ATGGAAGATAAAGGGCAAGACCCTAATAGTCCAGGAAATGGATCGGAAAGAAGCAGTGAGCCAGTAAGGTCGAGATGGATACCAAAGCCAGAGCAAATCCTAATCCTAGAGTCAATTTTCAACAGTGGAATGGTGAATCCTCCCAAAGAAGAAACTGTGAGAATAAGGAAACTTTTAGAGAAATTCGGCACCGTCGGGGATGCAAACGTCTTTTACTGGTTCCAAAACCGAAGGTCGAGATCTCGCCGCCGACAACGGCAGCTGCAGGCCAGCCTTGAACAAAGAAACAATAATACTAAAAGTAATCAAGTTGGTGATCATCAAATGGGTATAAGTAGTGGTGCAATTCAGTATGAAATAAGCTGCAGTCCTCCAGCTCCAGCTCCTGCCATGGCTTTT…	825
	>Prupe.5G009600.1	ATGATGGAGTGGCAGCAGCAGCAGCAGCAGCAGATTCAGAATCAACAGCAAATAATCCACCATTTGCAAAACCCAGAAGATGGGATTGGAAATGGGAATGGAGGGTTGTACGTGAAGGTGATGACGGACGAGCAAATGGAGCTGCTGAGGCGACAGATCGCTGTCTACGCCACCATTTGTGAGCAGCTTGTTGAGATGCACAAGGCCGTCACTGCTCAACAGGATCTTACTGGAATGAGACTAGGGAATTTTTATTGTGATCCATTCATGGCATCTGGTGGCCACAAGATAACTGCAAGGCAGCGCTGGACCCCAACACCTGTGCAACTTCAAATGCTTGAGCGGATTTTCGAGGAAGGCACTGGAACTCCATGCAAGCAGAAGATCAAAGAGATAACC…	657
	>Prupe.7G183300.1	ATGATGGAGTGGGAGAAGCTGCAACAGAAAGAGCATGAAATGGATGGGCAGGCGAATGGGAATGGAGGAGTGTTGTATGTGAAGGTGATGACTGATGAGCAATTGGAGACTCTTCGCAAGCAAATTGCTGTTTATGCCTCCATTTGTGAGCAGCTTGTTGAGATGCACAAGAACCTTACAGCCCAGCAAGATCTTGCAGGTGTCCGGATGGGAAATCTGTACTGCGACCCGCTGATGACATCTGCGGGACACAAAATTACTGCCAGACAGAGGTGGACTCCAACACCTGTGCAGCTACAAATTCTGGAGCGCTTATTTGAACAAGGGAATGGAACTCCAAGCAAGCAAAAGATCAAAGAGATAACCTCTGAGCTGAGCCAGCACGGGCAAATTTCTGAA…	816
	>Prupe.6G080100.1	ATGCTTGAGAATTTTTACAGGCAAGGCATAAGGACGCCGAGCGCCGAGCAAATACAGCAGTTGACAAGTAGGCTGAGGGCTTATGGCCACATCGAGGGCAAAAATGTGTTTTATTGGTTTCAAAATCACAAGGCAAGACAGAGGCAGAAGCAGAAGCAAGAGAGCGTAGCTTATCTTAATCCCTTTTTCCATATGACATCCCAGTCTATGTTTCCTCCTCCTCCTCCTCCTCTTAATCATCATCCTTGCCCAAATGTGATGTGCAGCCCATATTACATACCAGTTCAGAATGAATTAGGGTTCTATCAACAATCTCCATATCCCTATAAGGTGCCTTTTCCTGGTGGAGCCAAGGGGAAACCAAGGACAGAGAAATCCGTTAAGCCAAGAACCACCCAC…	681
Morus notabilis	>MnWUS	ATGGACCCGAATCACGATCAGCAAAACCAACTACCATCGAATGATCATCATCATCAGCAGGAGACGTCTACAAAAGGATCATCGGGCGGCGGCGGCGGCGGAAGCGGGTTTTTGTGCCGGCAAAGCAGCACAAGATGGACGCCAACAAGTGACCAGATAAGGATACTGAAGGAGCTTTACTACAACAACGGAGTAAGGTCACCGAGCGCAGAGCAGATTCAGAGGATCTCTGCGCGGCTGAGGCAGTACGGCAAGATTGAAGGCAAGAATGTGTTTTATTGGTTTCAGAACCATAAAGCTCGTGAGAGGCAAAAGAAAAGGTTCACTTCTGACAATATCAATATGCAAAGATCGCCAGCGGCCGGGGCTGCTGCAGCCCTAATTCCAAATGTTGTTTCG…	882
	>MnWOX1	ATGTGGATGATGGGCTATAACGACGGAGCTGAGCTGAACCTGCACGACTCATTCAACAGTACTACTCGGAAGGTTCGTCCTCTCATTCCAAGGCCTTTGCCTTCTACTAACAACACTCCAACTTCAAACCCTCCATGCTTAAGCCGTATTCAGGGCTCTGCCGATTTCTTTGCTCAATATCACCATCTGGCGACTGTGGCTGAGCAAAACAAGAGAGAGTTTAATACAAGTCCACAAGTGGTGGTGAGCTCACGGTGGAATCCGACGCCGGAGCAGCTGAGGGCTCTGGAAGATCTCTACCGGCGAGGGACTCGGACGCCGTCGGCTGAGCAAATTCAGCACATCACGGCTCAGCTTCGGAGATATGGAAAGATTGAAGGGAAGAACGTGTTTTATTGG…	1188
	>MnWOX2	ATGGGTTGTAGTACTGCTGATCATGGAAATCAACTTAAGCCGCGAAGCTCGTTCAAAGACCTCAAGCTTCGCCCTCTAATTACTTACAGTCCTGTCAAAACGACCGTCGTTTATCAAGCAACCCCGGTAACTGATTGCAGTGCTAAGAGTAGTGCTCAAGATAATAATAATAGTAGTATTGTGAATATTACTGAGCAACGTCGAAAAAAGGACCTCAATATTGCACAAGTAGTGCCATTACAAAGCACACGGTGGAGTCCAACACCGGAGCAGTTGATGGCGCTGCAAGAGCTGTACCGACGGGGGACGCGAACTCCGACAGCGCAGCAGATCCAAGAGATCACCGCGAAGCTCCGGCGGTTCGGGAAGATTGAAGGCAAAAATGTGTTCTACTGGTTT…	1044
	>MnWOX3	ATGTCTCCAGCAGCTAATTCATCAAGATGGTGCCCAACACCCGAGCAGCTGATGATCCTTGAAGAGATGTACAGAGCTGGGACCAGAACTCCCAACGCTTCCCAAATCCAGCAGATCACAGCCCATCTCTCTTTCTATGGAAAGATTGAAGGCAAGAATGTGTTCTACTGGTTTCAGAATCACAAGGCCAGAGACAGACAGAAGCTTAGGAGGAAGCTCTATAAGCAGCTTCAGCAACAACAACTTTATCATCATCAGCAGCAACAACAACAACAACAACAGCTCATGATCAATAGTATTCAGCAAAACCACCATTTTCTTACTTCTGCTTCTTCTTCTTCTTCGTCTTCTTTTCATCAACAACTTTCTTGTTATAGCTCATCACCATCAGCCGGCTCT…	681
	>MnWOX4	ATGGGAAGCTGCAGCAGCATGAAGGTTCATCAATTCGCACGTGGACTCTGGGAGGCTCACGAACCCTCCCTCACTCTTGGCTGCAAGCGCTTACGCCCTCTCGCTCCCAAACTCCCCAACTCTCCTACTTCTTCTACTACTCTTGACACTCACAATATTACTACTACTGCTATTTCTACTTCCCCTAACTCATCCATCGCTCCTTTCGATCTCAAGAGCTTCATCAGACCTGAAAGCGGCCCCCGCAAAACCGGGTCCTCCGACGTCGACAAGAAAGACTCGCCTCCGGTTGAGACGCACCCGGGAGGGACACGGTGGAATCCAACGCAAGAACAGATAGGTATACTGGAGACTCTGTACAGGGGAGGAATGCGCACTCCTAACGCCCAACAAATAGAG…	759
	>MnWOX5	ATGGAAGATGCAGGCATGTCAGGCTTTTGCAATTTCAAAGCAGGAAACAATATTAATACTAATAACGTCGTCGTCCGTGGTGGCAGTAACGGAAGCACGACAGGAACAAAGTGTGGTCGTTGGAATCCCACGAGCGAACAGGTTAAAGTTCTGACGGATCTCTTCCGGTCCGGTCTCCGAACTCCGAGCACCGACCAGATTCAGAAGATCTCCTCTCAGCTCAGCTTTTACGGTAAGATCGAAAGCAAGAATGTCTTTTACTGGTTTCAGAACCATAAAGCCAGGGAAAGACAGAAGCGCCGCAAAGTTTCCATTGATGAGAATATTGACATGAATAAGGATTTCCTTCTCAGAGAAGACAAGAACATTCCATCACCAAAACATATTGCGGAGATATAT…	633
	>MnWOX6	ATGGAAGCTGATAATGGAGAGAGCAATATTGGTGCAGGTTCTAGTAGTGGTAGTGGCGCTCCGCCGGCGAGCTCGCGGTGGAACCCTACGAAGGAGCAGATAAATATTCTTGAAGGCTTGTATAGGCAAGGAATAAGGACACCCAGTGCCGAGCAAATAAAGCAGATAACGAGCAGGCTAAGGACATTCGGTCATATTGAGGGTAAGAATGTGTTCTATTGGTTTCAAAATCACAAAGCTCGCCAAAGGCAGAAGCAGAAGCAAGAAAACATGGCTTATATCAATCGCTTCCTCCATAGGACCCCTCAGCCATTCTTTCCACCTTCTCATCAACTACCTTACCCAAATGTGGTTTGTGGCCCATATTACGTTCCAGTTGAGTCGCAGACTGATCACCAT…	873
	>MnWOX7	ATGGAAGATCATCACCATCCTCAAAGCCAAGACCCGAACAGTCCAACCAACGGCTCAGATAAAAGCAATAGTAATACTGAACCAGCCGTAAGGTCAAGATGGACTCCAAAGCCAGAACAAATCCTCATCCTTGAGTCCATCTTCAACAGCGGAATGGTTAACCCTCCCAAGGACGAGACCGTGAGGATAAGGAAACTGCTCGAAAAATTCGGCCCCGTCGGGGACGCCAACGTCTTCTACTGGTTCCAGAACCGCCGCTCGAGGTCCCGCCGCCGCCAGCGGCAGATGCAGGCGAACCTTGAGGTCCAGCAGCGAAACCAGGCACAAGTTATTGGTGGTACAATTCAGTATGAAAGCAATAACAGCACCACTAGTACTCAGGCCATGGCAGCTTATCTA…	888
	>MnWOX8	ATGGCTTCATCAAACAGACACTGGCCGAGTTTGTTCAAGTCCAAGCCTTGCAATAGCCACCACCAATGGCAACACGACATCAACCAATCTCTCATCTCAAATGGCTGCCACAGAGCTCCCTACACTTCCGTTACGGGGTGTGAAGAGAGGAGCCCGGAGCCGAAGCCGAGATGGAACCCGAAACCCGAACAGATTCGGATCCTGGAAGCGATCTTCAACTCGGGCATGGTGAACCCTCCCAGAGACGAGATAAGGAAGATCAGAGCTCAATTGCAGGAGTACGGACAAGTGGGTGATGCCAACGTCTTTTACTGGTTCCAGAACAGGAAATCCAGAAGCAAACACAAGCTCCGACACCTTCAAAACTCCAAACAACAACAACAACAGCAAAATATTCAC…	1323
	>MnWOX9	ATGGGGTGGGAGAAGCAGCAATTGCAACTGCAACTGCAACTGCAACTCCAACAGCAGCAGCAAACACAGGAAGATCAGAATATGAGAGAAAGATCAGAACAACAACAACAAGTTAATAATAATAGTAATAACAATTTGGCGTTTCATCATCATCATCATCATGTGAAAGTGATGACTGATGAGCAATTGGAGACTCTTCGGAAGCAAATATCAGTTTACGCCACCATTTGCGAGCAACTTGTTCAGATGCACAAAAACCTCACTTCTCATCAAGATCTCCCTCCTGGAGTCCGGTTGGGAAATCTATACTGCGACCCGTTAATGACATCTGCCGGTCACAAAATTACAGCGAGGCAGCGGTGGACGCCAACCCCAGTGCAGCTACAGATTCTGGAGCGT…	1392
	>MnWOX10	ATGGTTATGGAGTGGAAGAGTGAACAACATCAACATCAACAACAACAAGATCATCATCATCATCATCATCAGAATCATCAGAGACTGCAGAAAGAGGAAGAAGAGAAATTGATTGTTAATGGGGTTTCTCCAAAAGAAGGATTAGGGTTAATGTACGTGAAGGTGATGACTGACGAACAAATGGAGCTTCTGAGGCGCCAGATCTCTGTCTACGCCACCATCTGCGACAAGCTTGCTGAGATGTTCAACTCCGTCACTTCCCAACATGACTTCTCTGGACTGAAACTGGGAAGTCTTCACTATGATCCACTAATGACATATGGTGGCCACAAGATTACTGCAAGGCAGAGGTGGTCACCAACGCCCGTGCAGCTTCAAACCCTTGAGAAAATTTTCGAT…	867
