# Supplementary material for: Identification and Functional Divergence Analysis of WOX Gene Family in Paper Mulberry
Source: Int J Mol Sci. 2017 Aug 16;18(8):1782. doi: 10.3390/ijms18081782 (PMC5578171; doi:10.3390/ijms18081782)
Supplement: Supplementary file 1 [file ijms-18-01782-s001.zip › Table S7.xlsx]

## Sheet: Sheet1
	The conserved amino acid sequences of WOX proteins in A. thaliana and B. papyrifera.
	Motif 1		Motif 2		Motif 3		Motif 4		Motif 5		Motif 6		Motif 7		Motif 8		Motif 9
AtWUS	RQTSTRWTPTTEQIKILKELYYNNAIRSPTADQIQKITARLRQFGKIEGKNVFYWFQNHKARERQK	66					RTLPLFPMHGED	12			HHHHQA	6
AtWOX1	VMVSSRWNPTPDQLRVLEELYRQGTRTPSADHIQQITAQLRRYGKIEGKNVFYWFQNHKARERQK	65					QTLELFPLRKEG	12			HHHHQR	6	GRKLRPLIPRL	11
AtWOX2	TASSSRWNPTKDQITLLENLYKEGIRTPSADQIQQITGRLRAYGHIEGKNVFYWFQNHKARQRQK	65					QTLQLFPVQGGQ	12					GRKLRPLVPRP	11
AtWOX3	PVASTRWCPTPEQLMILEEMYRSGIRTPNAVQIQQITAHLAFYGRIEGKNVFYWFQNHKARDRQK	65					KTLELFPISSIN	12			HHHHHN	6					YGRDWMMMMDMGP	13
AtWOX4	HPGGTRWNPTQEQIGILEMLYKGGMRTPNAQQIEHITLQLGKYGKIEGKNVFYWFQNHKARERQK	65					VTLELFPLHPEG	12					CKRLRPLAPK	10
AtWOX5	GTKCGRWNPTVEQLKILTDLFRAGLRTPTTDQIQKISTELSFYGKIESKNVFYWFQNHKARERQK	65					ETLQLFPVNSFE	12			HHHHQP	6
AtWOX6	AAATLRWNPTPEQITTLEELYRSGTRTPTTEQIQQIASKLRKYGRIEGKNVFYWFQNHKARERLK	65					RTLNLFPVREYQ	12			NDHHQL	6
AtWOX7	GAKCGRWNPTVEQVKLLTDLFKAGLRTPSTDQIQKISMELSFYGKIESKNVFYWFQNHKARERQK	65
AtWOX8	PDPKPRWNPKPEQIRILESIFNSGTINPPREEIQRIRIRLQEYGQIGDANVFYWFQNRKSRAKHK	65	VFINEMPIEVVSGLFNVKAAFGNDAVLINSFGQPILTDEFGVTYQPLQNG	50					MSSSNKNWPSMFKSKPC	17	NHHHQH	6
AtWOX9	PEPKPRWNPKPEQIRILEAIFNSGMVNPPREEIRRIRAQLQEYGQVGDANVFYWFQNRKSRSKHK	65	VFINEMELEVSSGPFNVRDAFGEEVVLINSAGQPIVTDEYGVALHPLQHG	50					MASSNRHWPSMFKSKPH	17	THHQQH	6
AtWOX10	MSTRPRWTPTTTQLQILENIYKEGSGTPNPRRIKEITMELSEHGQIMEKNVYHWFQNRRARSKRK	65			YGSRVMTDEQMETLRKQIAIYAVLCDQLVFLHNSLSSVPLL	41									DSGGFESYEHILFPSPDLGIEHLLNRDKF	29
AtWOX11	EPVRSRWSPKPEQILILESIFHSGMVNPPKEETVRIRKMLEKFGAVGDANVFYWFQNRRSRSRRR	65	VFINGVPTEVTRGGIDMKATFGEDLVLVHSSGVPLPTDEFGFLMHSLQHG	50							HHHYQN	6
AtWOX12	EPVRARWSPKPEQILILESIFNSGTVNPPKDETVRIRKMLEKFGAVGDANVFYWFQNRRSRSRRR	65	VFINGVPMEVTKGAIDMKTMFGDDSVLLHSSGLPLPTDEFGFLMHSLQHG	50							HNHQQQ	6
AtWOX13	MTARQRWTPTPVQLQILERIFDQGTGTPSKQKIKDITEELSQHGQIAEQNVYNWFQNRRARSKRK	65			MYVKVMTDEQYETLRKQIAIYGTICERLVEMHKTLTAQQDL	41
AtWOX14	ISTRHRWTPTSTQLQILESIYDEGSGTPNRRRIREIATELSEHGQITETNVYNWFQNRRARSKRK	65			YSGRVMTEEQMEILRKQIAVYAVICDQLVLLHNSLSSYHPL	41									DSGGLESYEHILFPSPDLGIEHLLSIGKF	29
BpWUS	RQSSTRWTPTSDQIRILKDLYYNNGVRSPSAEQIQRISARLRQYGKIEGKNVFYWFQNHKARERQN	66					ETLPLFPMHGEE	12			DHDHQE	6
BpWOX1	VVVSSRWNPTPEQLRALEELYRRGTRTPSAEQIQHITAQLRRYGKIEGKNVFYWFQNHKARERQK	65					QTLELFPLRSGD	12					SRKLRPLIPRP	11
BpWOX2	PFQSTRWSPTPEQLMALQELYQRGTRTPTAQQIQEITAKLRRFGKIEGKNVFYWFQNHKARDKKK	65					TTLELFPLRSDN	12
BpWOX3	AANSSRWCPTPEQLMILEEMYRAGTRTPNASQIQQITAHLSFYGKIEGKNVFYWFQNHKARDRQK	65					KTLELFPITATN	12			THHHQL	6					YDRDWTMMVDVGP	13
BpWOX4	HPGGTRWNPTQEQIGILETLYRGGMRTPNAQQIEQITAQLGKFGKIEGKNVFYWFQNHKARERQK	65					RTLELFPLHPEG	12					CKRLRPLAPKL	11
BpWOX5	GTKCGRWNPTSEQVKVLTDLFRSGLRTPSTDQIQKISAQLSFYGKIESKNVFYWFQNHKARERQK	65					ETLQLFPLNSFG	12			HHHHHD	6
BpWOX7	PAVRSRWTPKPEQILILESIFNSGMVNPPKDETVRIRKLLEKFGAVGDANVFYWFQNRRSRSRRR	65	VFINGVPTEVPKGLIDLKPMFGKDVILVHSSGVPLPTNEFGILMQGLQPG	50							HHHHQG	6
BpWOX8	PEPKPRWNPKPEQIRILEAIFNSGMVNPPRDEIRKIRAQLQEYGQVGDANVFYWFQNRKSRSKHK	65	VFINDVAFEVPAGPFNVREAFGEEAVLIHSYGQPVLTNEWGVTLHSLQPG	50					MASSNRHWPSMFKSKPC	17	HDHHKL	6
BpWOX9	ITARQRWTPTPVQLQILESMFDQGNGTPSKQKIKEITSELSQHGQISETNVYNWFQNRRARSKRK	65			HHVKVMTDEQLETLRKQISIYATICEQLVQMHKNLTSHHDL	41
BpWOX10	ITARQRWSPTPVQLQTLEKIFDEGNGTPSKQKIKEITVELSQHGQISETNVYNWFQNRRARSKRK	65			MYVKVMTDEQMELLRRQISVYATICEKLADMFNSFSSQHDL	41					HHDHDH	6
